# Supplementary material for: Manipulating atmospheric CO2 concentration induces shifts in wheat leaf and spike microbiomes and in Fusarium pathogen communities
Source: Front Microbiol. 2023 Oct 10;14:1271219. doi: 10.3389/fmicb.2023.1271219 (PMC10595150; doi:10.3389/fmicb.2023.1271219)
Supplement: Supplementary file 1 [file Table_1.xlsx]

## Sheet: Citation
Bakker MG, Whitaker BK, McCormick SP, Ainsworth EA and Vaughan MM (2023) Manipulating atmospheric CO2 concentration induces shifts in wheat leaf and spike microbiomes and in Fusarium pathogen communities. Front. Microbiol. 14:1271219. doi: 10.3389/fmicb.2023.1271219

## Sheet: S1-Structure
Table S1 - ANOVA model results for microbiome community structure, A) 2017 -Bacteria, B) 2017 - Fungi, C) 2018 - Bacteria, D) 2018 - Fungi.
A) 2017 - Bacteria
	Df	SS	MS	Rsq	F	Z	Pr(>F)	MSE Error Term
CO2	1	232.4	232.35	0.0131	1.7079	2.36171	0.01	CO2:block
collect	2	234.7	117.33	0.01323	0.9613	0.17244	0.43	CO2:collect:block
tissue	1	144.7	144.69	0.00815	1.0515	0.4651	0.313	CO2:tissue:block
CO2:block	4	544.2	136.05	0.03067	1.2464	1.4854	0.069	Residuals
CO2:collect	2	248.5	124.23	0.014	1.0178	0.49311	0.308	CO2:collect:block
CO2:tissue	1	142.9	142.88	0.00805	1.0384	0.38141	0.35	CO2:tissue:block
collect:tissue	2	249.6	124.81	0.01407	1.0653	0.69073	0.24	CO2:collect:tissue:block
CO2:collect:tissue	2	257.9	128.94	0.01453	1.1004	0.90635	0.192	CO2:collect:tissue:block
CO2:collect:block	8	976.5	122.06	0.05504	1.1183	1.15408	0.126	Residuals
CO2:tissue:block	4	550.4	137.6	0.03102	1.2606	1.71487	0.045	Residuals
CO2:collect:tissue:block	8	937.3	117.17	0.05283	1.0735	0.8118	0.202	Residuals
Residuals	97	10587.5	109.15	0.59673
Total	132	17742.4
B) 2017 - Fungi
	Df	SS	MS	Rsq	F	Z	Pr(>F)	MSE Error Term
CO2	1	16.65	16.648	0.00702	0.6768	-0.82472	0.78	CO2:block
collect	2	49.83	24.915	0.02101	1.0417	0.5425	0.289	CO2:collect:block
tissue	1	22.51	22.51	0.00949	0.8219	-0.2847	0.617	CO2:tissue:block
CO2:block	4	98.38	24.596	0.04149	1.1093	0.52125	0.307	Residuals
CO2:collect	2	53.29	26.643	0.02247	1.114	0.77182	0.229	CO2:collect:block
CO2:tissue	1	26.4	26.404	0.01114	0.964	0.08699	0.47	CO2:tissue:block
collect:tissue	2	36.05	18.025	0.0152	0.5829	-1.45027	0.927	CO2:collect:tissue:block
CO2:collect:tissue	2	55.62	27.812	0.02346	0.8994	-0.08965	0.522	CO2:collect:tissue:block
CO2:collect:block	8	191.33	23.917	0.08069	1.0786	0.52634	0.302	Residuals
CO2:tissue:block	4	109.56	27.389	0.0462	1.2352	1.0438	0.144	Residuals
CO2:collect:tissue:block	6	185.53	30.922	0.07824	1.3945	2.04591	0.024	Residuals
Residuals	66	1463.45	22.174	0.61716
Total	99	2371.27
C) 2018 - Bacteria
	Df	SS	MS	Rsq	F	Z	Pr(>F)	MSE Error Term
CO2	1	215.6	215.63	0.01413	1.366	1.2009	0.118	CO2:block
collect	3	865.6	288.547	0.05671	2.23	3.1023	0.001	CO2:collect:block
tissue	1	45.3	45.324	0.00297	0.3654	-1.5692	0.964	CO2:tissue:block
CO2:block	6	947.1	157.853	0.06205	1.972	2.8506	0.002	Residuals
CO2:collect	3	643.8	214.589	0.04218	1.6585	2.5547	0.006	CO2:collect:block
CO2:tissue	1	84.6	84.568	0.00554	0.6818	-0.4082	0.677	CO2:tissue:block
collect:tissue	3	421.9	140.64	0.02764	1.3503	1.8777	0.035	CO2:collect:tissue:block
CO2:collect:tissue	3	344.4	114.789	0.02256	1.1021	1.3686	0.091	CO2:collect:tissue:block
CO2:collect:block	18	2329	129.391	0.15259	1.6164	3.3596	0.001	Residuals
CO2:tissue:block	6	744.2	124.03	0.04876	1.5494	2.1027	0.017	Residuals
CO2:collect:tissue:block	16	1666.4	104.151	0.10918	1.3011	2.0095	0.023	Residuals
Residuals	61	4883	80.049	0.31992
Total	122	15263.3
D) 2018 - Fungi
	Df	SS	MS	Rsq	F	Z	Pr(>F)	MSE Error Term
CO2	1	311	311.1	0.00923	0.9253	0.3053	0.36	CO2:block
collect	3	1073	357.63	0.03183	1.334	2.7736	0.004	CO2:collect:block
tissue	1	154	153.98	0.00457	0.5542	-1.299	0.915	CO2:tissue:block
CO2:block	6	2017	336.21	0.05985	1.8654	4.3907	0.001	Residuals
CO2:collect	3	794	264.66	0.02356	0.9872	1.5175	0.066	CO2:collect:block
CO2:tissue	1	216	216.11	0.00641	0.7779	-0.3773	0.662	CO2:tissue:block
collect:tissue	3	1198	399.25	0.03554	1.5119	3.5624	0.001	CO2:collect:tissue:block
CO2:collect:tissue	3	821	273.81	0.02437	1.0369	1.9158	0.027	CO2:collect:tissue:block
CO2:collect:block	18	4826	268.1	0.14318	1.4874	5.216	0.001	Residuals
CO2:tissue:block	6	1667	277.83	0.04946	1.5414	3.2762	0.001	Residuals
CO2:collect:tissue:block	18	4753	264.07	0.14103	1.4651	5.1035	0.001	Residuals
Residuals	64	11535	180.24	0.34226
Total	127	33704

## Sheet: S2-Richness
Table S2 - ANOVA model results for microbiome community observed richness, A) 2017 -Bacteria, B) 2017 - Fungi, C) 2018 - Bacteria, D) 2018 - Fungi.
A) 2017 - Bacteria
	Df	SS	MS	Rsq	F	Z	Pr(>F)	MSE Error Term
CO2	1	45.6	45.63	0.00309	0.1383	-0.59583	0.711	CO2:block
collect	2	256	128.02	0.01733	1.1261	0.4201	0.346	CO2:collect:block
tissue	1	60.2	60.17	0.00407	0.6818	0.18272	0.447	CO2:tissue:block
CO2:block	4	1320	330.01	0.08934	3.1389	1.97152	0.027	Residuals
CO2:collect	2	106.6	53.31	0.00722	0.4689	-0.4159	0.671	CO2:collect:block
CO2:tissue	1	2.4	2.37	0.00016	0.0269	-1.26925	0.88	CO2:tissue:block
collect:tissue	2	102.8	51.42	0.00696	0.6783	-0.08469	0.54	CO2:collect:tissue:block
CO2:collect:tissue	2	49.4	24.71	0.00334	0.3259	-0.69467	0.76	CO2:collect:tissue:block
CO2:collect:block	8	909.5	113.69	0.06155	1.0814	0.36772	0.351	Residuals
CO2:tissue:block	4	353	88.25	0.02389	0.8394	0.03643	0.504	Residuals
CO2:collect:tissue:block	8	606.4	75.8	0.04104	0.721	-0.41216	0.665	Residuals
Residuals	97	10198	105.13	0.69019
Total	132	14775.7
B) 2017 - Fungi
	Df	SS	MS	Rsq	F	Z	Pr(>F)	MSE Error Term
CO2	1	30	30	0.01957	2.3936	1.05206	0.15	CO2:block
collect	2	4.43	2.214	0.00289	0.3433	-0.57341	0.709	CO2:collect:block
tissue	1	6.75	6.75	0.0044	0.2008	-0.44162	0.677	CO2:tissue:block
CO2:block	4	50.13	12.533	0.03271	1.0722	0.35047	0.373	Residuals
CO2:collect	2	2.53	1.264	0.00165	0.196	-0.95653	0.818	CO2:collect:block
CO2:tissue	1	5.25	5.25	0.00343	0.1562	-0.54464	0.703	CO2:tissue:block
collect:tissue	2	1.06	0.528	0.00069	0.0318	-1.90963	0.978	CO2:collect:tissue:block
CO2:collect:tissue	2	11.13	5.564	0.00726	0.3353	-0.60087	0.738	CO2:collect:tissue:block
CO2:collect:block	8	51.6	6.449	0.03366	0.5517	-0.9066	0.816	Residuals
CO2:tissue:block	4	134.47	33.618	0.08773	2.8759	1.88937	0.031	Residuals
CO2:collect:tissue:block	6	99.55	16.591	0.06495	1.4193	0.74784	0.247	Residuals
Residuals	66	771.5	11.689	0.50334
Total	99	1532.75
C) 2018 - Bacteria
	Df	SS	MS	Rsq	F	Z	Pr(>F)	MSE Error Term
CO2	1	3249	3249	0.022928	2.6287	1.24628	0.103	CO2:block
collect	3	17825	5941.5	0.125788	4.3185	2.35659	0.007	CO2:collect:block
tissue	1	20	20.2	0.000143	0.0225	-1.19798	0.877	CO2:tissue:block
CO2:block	6	7416	1236	0.052333	1.8395	1.21841	0.111	Residuals
CO2:collect	3	11728	3909.2	0.082762	2.8414	2.01744	0.025	CO2:collect:block
CO2:tissue	1	242	242	0.001708	0.2691	-0.23385	0.615	CO2:tissue:block
collect:tissue	3	4863	1620.8	0.034315	1.988	1.30256	0.092	CO2:collect:tissue:block
CO2:collect:tissue	3	3159	1053.1	0.022296	1.2916	0.76584	0.222	CO2:collect:tissue:block
CO2:collect:block	18	24765	1375.8	0.174767	2.0476	1.98807	0.025	Residuals
CO2:tissue:block	6	5395	899.1	0.038072	1.3382	0.64006	0.253	Residuals
CO2:collect:tissue:block	16	13045	815.3	0.09206	1.2134	0.58402	0.274	Residuals
Residuals	61	40987	671.9	0.289246
Total	122	141703
D) 2018 - Fungi
	Df	SS	MS	Rsq	F	Z	Pr(>F)	MSE Error Term
CO2	1	256	256	0.004896	0.4877	0.1054	0.476	CO2:block
collect	3	226	75.46	0.00433	0.3817	-0.4414	0.67	CO2:collect:block
tissue	1	380	380.25	0.007273	0.4898	0.2128	0.441	CO2:tissue:block
CO2:block	6	3149	524.92	0.060238	3.3196	2.3029	0.008	Residuals
CO2:collect	3	371	123.56	0.00709	0.6251	0.0512	0.493	CO2:collect:block
CO2:tissue	1	288	288	0.005508	0.371	-0.0406	0.529	CO2:tissue:block
collect:tissue	3	212	70.73	0.004058	0.2703	-0.7665	0.767	CO2:collect:tissue:block
CO2:collect:tissue	3	258	86.11	0.004941	0.3291	-0.5639	0.704	CO2:collect:tissue:block
CO2:collect:block	18	3558	197.68	0.068055	1.2501	0.6659	0.256	Residuals
CO2:tissue:block	6	4658	776.28	0.089085	4.9093	3.2284	0.001	Residuals
CO2:collect:tissue:block	18	4710	261.69	0.090094	1.655	1.47	0.079	Residuals
Residuals	64	10120	158.13	0.193559
Total	127	52284

## Sheet: S3-DESeq-LRT
Table S3 - Likelihood ratio tests of model terms (akin to ANOVA type results). Does not test specific contrasts within factors. P-values and adjusted P-values represent the likelihood ratio test of all variables and all levels within those variables. The log fold change shown here is just for the single default comparison of the model and should be ignored.
	baseMean	log2FoldChange	lfcSE	stat	pvalue	padj	ASV_ID	Term	YrMB
ASV1	12522	1.8826	0.383329	30.4721	1.09794e-06	4.42835e-05	ASV1	collect:tissue	18f
ASV2	8579.11	1.60807	0.587406	8.54864	0.0359347	0.117336	ASV2	collect:tissue	18f
ASV3	2850.57	0.576227	0.52195	9.18033	0.0269869	0.0932975	ASV3	collect:tissue	18f
ASV4	2607.85	1.16945	0.865953	5.80045	0.121733	0.277919	ASV4	collect:tissue	18f
ASV5	1143.03	0.670299	0.690448	6.27103	0.0991435	0.249924	ASV5	collect:tissue	18f
ASV6	1139.84	1.01508	0.371329	18.6496	0.000323015	0.00434275	ASV6	collect:tissue	18f
ASV7	1000.25	2.14034	0.594713	13.1849	0.00425328	0.0270867	ASV7	collect:tissue	18f
ASV8	432.674	3.76402	1.22445	11.0798	0.0113023	0.0587031	ASV8	collect:tissue	18f
ASV9	405.317	0.0397814	0.584249	11.0153	0.0116436	0.0587031	ASV9	collect:tissue	18f
ASV10	369.372	-0.679749	1.42065	2.14902	0.542059	0.780823	ASV10	collect:tissue	18f
ASV11	309.137	-3.4455	0.861533	19.123	0.000257846	0.00389991	ASV11	collect:tissue	18f
ASV12	350.234	2.14953	0.482001	49.2875	1.13297e-10	1.37089e-08	ASV12	collect:tissue	18f
ASV13	406.426	2.27724	1.27086	6.127	0.105592	0.255534	ASV13	collect:tissue	18f
ASV14	327.57	3.4115	0.945487	18.3676	0.000369358	0.00446923	ASV14	collect:tissue	18f
ASV15	336.817	-1.78871	3.30584	0.73561	0.864798	1	ASV15	collect:tissue	18f
ASV16	337.789	-0.441276	0.453818	1.5205	0.677548	0.924509	ASV16	collect:tissue	18f
ASV17	284.633	-0.920657	0.339855	17.559	0.000542243	0.00596467	ASV17	collect:tissue	18f
ASV18	271.03	-0.437686	1.10352	4.85475	0.182747	0.356652	ASV18	collect:tissue	18f
ASV19	235.106	0.00874336	0.553208	9.43707	0.0240103	0.0907891	ASV19	collect:tissue	18f
ASV20	236.917	4.89635	1.42902	9.29823	0.0255777	0.0910264	ASV20	collect:tissue	18f
ASV21	153.607	-0.223291	0.515281	8.71356	0.033352	0.1121	ASV21	collect:tissue	18f
ASV22	148.951	17.6006	1.82828	11.5653	0.00903086	0.0496697	ASV22	collect:tissue	18f
ASV23	151.785	0.0204354	0.485072	14.6944	0.00209735	0.0149282	ASV23	collect:tissue	18f
ASV24	132.543	0.350038	0.605265	36.505	5.85611e-08	3.54295e-06	ASV24	collect:tissue	18f
ASV25	140.149	4.53418	2.1114	8.49301	0.0368492	0.117336	ASV25	collect:tissue	18f
ASV26	128.616	6.41822	1.75837	9.35752	0.0248965	0.0910264	ASV26	collect:tissue	18f
ASV27	100.864	0.759764	1.03114	11.945	0.00757406	0.043641	ASV27	collect:tissue	18f
ASV28	132.844	6.62425	3.20488	3.12528	0.37271	0.625568	ASV28	collect:tissue	18f
ASV30	91.8307	5.19096	2.47953	7.57595	0.0556389	0.154437	ASV30	collect:tissue	18f
ASV31	78.1824	0.00765101	1.09032	22.5029	5.12594e-05	0.0011101	ASV31	collect:tissue	18f
ASV32	88.1078	1.16508	0.792709	3.80321	0.283513	0.490072	ASV32	collect:tissue	18f
ASV33	75.3115	-1.50675	1.43107	5.60904	0.13226	0.292591	ASV33	collect:tissue	18f
ASV34	72.0557	-2.02886	0.954555	5.59621	0.132996	0.292591	ASV34	collect:tissue	18f
ASV35	88.0671	1.61511	2.7692	1.27862	0.734217	0.957135	ASV35	collect:tissue	18f
ASV36	6.89659	2.43986	2.16677	5.32105	0.149743	0.323551	ASV36	collect:tissue	18f
ASV37	90.1347	-0.922504	1.42587	4.70796	0.194474	0.36155	ASV37	collect:tissue	18f
ASV38	68.5166	2.09575	0.812057	7.22759	0.0649869	0.174743	ASV38	collect:tissue	18f
ASV39	57.9126	-1.26769	1.4447	6.31259	0.0973538	0.249924	ASV39	collect:tissue	18f
ASV40	56.3196	-0.235729	1.19778	1.44384	0.695292	0.924509	ASV40	collect:tissue	18f
ASV41	60.1013	-2.68471	3.62582	1.2726	0.735649	0.957135	ASV41	collect:tissue	18f
ASV42	68.6302	5.39999	1.79393	6.78631	0.0790299	0.207883	ASV42	collect:tissue	18f
ASV43	61.4941	23.6727	2.99557	-1.21001	1	1	ASV43	collect:tissue	18f
ASV44	49.3611	15.0284	4.50454	0.717533	0.869072	1	ASV44	collect:tissue	18f
ASV45	42.6497	-0.528899	1.38874	4.77083	0.189368	0.358196	ASV45	collect:tissue	18f
ASV46	47.8979	0.552457	1.10601	2.35626	0.501829	0.767795	ASV46	collect:tissue	18f
ASV47	45.2959	3.56835	1.61911	8.16301	0.0427602	0.132666	ASV47	collect:tissue	18f
ASV48	45.5178	1.77733	0.947219	7.87716	0.0486198	0.143488	ASV48	collect:tissue	18f
ASV50	37.7205	9.80748	2.36257	3.09366	0.377409	0.625568	ASV50	collect:tissue	18f
ASV52	35.9698	0.954566	1.53345	15.228	0.0016318	0.0123405	ASV52	collect:tissue	18f
ASV53	36.2965	-17.1745	4.24127	1.68505	0.640262	0.890479	ASV53	collect:tissue	18f
ASV55	40.1177	1.83569	1.39266	2.72434	0.436106	0.694327	ASV55	collect:tissue	18f
ASV56	31.8497	-27.925	3.20777	1.81239	0.612242	0.861411	ASV56	collect:tissue	18f
ASV57	36.7705	-1.11297	1.54074	4.26686	0.234052	0.422691	ASV57	collect:tissue	18f
ASV58	33.7582	-2.67718	3.77251	0.802237	0.848932	1	ASV58	collect:tissue	18f
ASV59	30.284	-1.49815	1.53091	2.39844	0.493925	0.766217	ASV59	collect:tissue	18f
ASV60	33.5479	3.81601	1.17327	16.0412	0.00111215	0.0103516	ASV60	collect:tissue	18f
ASV61	29.6919	3.49356	1.60379	7.55512	0.0561589	0.154437	ASV61	collect:tissue	18f
ASV62	28.7156	-10.1156	7.27013	0.261053	0.967179	1	ASV62	collect:tissue	18f
ASV63	30.2087	-1.0015	2.63322	0.175431	0.981455	1	ASV63	collect:tissue	18f
ASV64	28.4767	2.06699	2.19381	6.18913	0.102762	0.25376	ASV64	collect:tissue	18f
ASV65	25.5977	21.4579	2.75537	-4.18601	1	1	ASV65	collect:tissue	18f
ASV66	21.6832	-8.66063	2.71767	9.60103	0.0222805	0.0881886	ASV66	collect:tissue	18f
ASV67	28.3243	5.03002	1.59473	27.1397	5.50327e-06	0.000166474	ASV67	collect:tissue	18f
ASV68	21.0917	-1.60985	1.04588	4.87687	0.181039	0.356652	ASV68	collect:tissue	18f
ASV69	21.3064	-4.78986	2.15754	9.85224	0.0198648	0.0878045	ASV69	collect:tissue	18f
ASV70	23.8036	-2.48688	1.62371	12.3043	0.00641016	0.0387815	ASV70	collect:tissue	18f
ASV71	18.5008	-3.91471	1.95818	3.81885	0.281702	0.490072	ASV71	collect:tissue	18f
ASV72	20.2269	-6.28506	4.72272	0.628964	0.889771	1	ASV72	collect:tissue	18f
ASV73	22.3307	5.58022	1.41661	16.2171	0.00102347	0.01032	ASV73	collect:tissue	18f
ASV74	20.343	1.84192	2.24782	0.489989	0.921085	1	ASV74	collect:tissue	18f
ASV75	17.8472	-4.05799	2.10692	15.6347	0.00134728	0.0116443	ASV75	collect:tissue	18f
ASV76	19.7896	5.22181	1.51704	10.8957	0.0123033	0.0595481	ASV76	collect:tissue	18f
ASV77	16.4128	14.8677	3.09367	2.92527	0.403292	0.652533	ASV77	collect:tissue	18f
ASV78	19.4074	-4.66738	2.28436	7.78418	0.0506892	0.146033	ASV78	collect:tissue	18f
ASV79	16.5304	-26.9931	4.65185	-1.07695	1	1	ASV79	collect:tissue	18f
ASV80	19.406	10.0741	4.55265	0.510418	0.916597	1	ASV80	collect:tissue	18f
ASV81	14.8858	-2.99772	1.28639	9.57043	0.0225938	0.0881886	ASV81	collect:tissue	18f
ASV82	17.5138	4.20502	0.968973	20.5375	0.00013132	0.00226996	ASV82	collect:tissue	18f
ASV83	15.7079	-2.0316	1.23449	4.7697	0.189459	0.358196	ASV83	collect:tissue	18f
ASV84	17.8701	3.66864	1.17729	9.64106	0.0218772	0.0881886	ASV84	collect:tissue	18f
ASV85	16.763	0.207587	3.96442	0.814193	0.846069	1	ASV85	collect:tissue	18f
ASV86	16.7917	1.05567	1.24792	1.16183	0.762172	0.981094	ASV86	collect:tissue	18f
ASV87	13.271	19.2312	5.02281	0.916211	0.821514	1	ASV87	collect:tissue	18f
ASV88	15.2842	-3.45423	2.96172	2.53111	0.469695	0.738092	ASV88	collect:tissue	18f
ASV90	11.3982	-8.32794	3.94463	5.93617	0.114758	0.267032	ASV90	collect:tissue	18f
ASV91	12.1197	2.2383	1.55658	14.4673	0.0023334	0.0156856	ASV91	collect:tissue	18f
ASV92	12.2026	4.45913	1.16671	22.3542	5.50463e-05	0.0011101	ASV92	collect:tissue	18f
ASV93	14.7705	-7.97849	4.80278	2.2411	0.523898	0.771361	ASV93	collect:tissue	18f
ASV94	12.7982	5.97772	2.69509	2.91787	0.404463	0.652533	ASV94	collect:tissue	18f
ASV95	11.3196	-1.00937	1.851	4.16208	0.244486	0.435042	ASV95	collect:tissue	18f
ASV97	10.0356	-1.61566	1.69636	1.46687	0.689939	0.924509	ASV97	collect:tissue	18f
ASV98	11.2239	0.0784099	3.11762	7.94422	0.0471787	0.142715	ASV98	collect:tissue	18f
ASV99	11.369	1.91115	2.69163	1.46347	0.690728	0.924509	ASV99	collect:tissue	18f
ASV101	12.5203	-0.828622	3.80189	-0.124993	1	1	ASV101	collect:tissue	18f
ASV102	10.6363	6.4416	5.33312	0.681031	0.877656	1	ASV102	collect:tissue	18f
ASV103	10.6102	-3.20858	3.46789	-1.14324	1	1	ASV103	collect:tissue	18f
ASV104	8.86953	-3.48055	1.95213	4.67492	0.197209	0.36155	ASV104	collect:tissue	18f
ASV107	12.1452	0.780677	4.79541	0.0245643	0.998984	1	ASV107	collect:tissue	18f
ASV110	8.74236	-4.13261	1.91217	9.80286	0.0203184	0.0878045	ASV110	collect:tissue	18f
ASV111	9.66967	3.70551	2.71241	4.98791	0.172685	0.356652	ASV111	collect:tissue	18f
ASV112	9.17235	10.1279	4.38795	0.324671	0.955324	1	ASV112	collect:tissue	18f
ASV113	8.7762	5.4846	2.55247	4.91466	0.178154	0.356652	ASV113	collect:tissue	18f
ASV114	8.69119	5.20496	1.86518	10.2915	0.0162437	0.0755958	ASV114	collect:tissue	18f
ASV116	8.28045	1.89364	2.623	1.84073	0.606112	0.861411	ASV116	collect:tissue	18f
ASV117	7.02531	-14.9221	5.03037	-0.6752	1	1	ASV117	collect:tissue	18f
ASV118	7.54068	1.31955	2.55806	0.290594	0.961788	1	ASV118	collect:tissue	18f
ASV120	7.38794	-12.6912	4.33469	0.322762	0.955692	1	ASV120	collect:tissue	18f
ASV121	7.68664	2.61299	1.8519	3.64895	0.301952	0.514594	ASV121	collect:tissue	18f
ASV122	7.14476	4.85561	1.37713	15.2732	0.00159745	0.0123405	ASV122	collect:tissue	18f
ASV123	7.25715	4.21948	3.49267	2.2924	0.513979	0.767795	ASV123	collect:tissue	18f
ASV124	7.18432	-0.309091	2.75848	0.678289	0.878298	1	ASV124	collect:tissue	18f
ASV125	7.30125	-0.163758	4.4045	0.304235	0.95923	1	ASV125	collect:tissue	18f
ASV127	6.1746	1.32082	3.85048	0.270486	0.96548	1	ASV127	collect:tissue	18f
ASV128	6.03876	0.666202	4.97047	0.0826405	0.993836	1	ASV128	collect:tissue	18f
ASV129	6.64043	4.05799	2.10039	4.86028	0.182319	0.356652	ASV129	collect:tissue	18f
ASV132	5.89693	4.59283	2.49667	2.21441	0.529116	0.771361	ASV132	collect:tissue	18f
ASV133	5.7556	1.05227	4.82363	0.579835	0.901033	1	ASV133	collect:tissue	18f
ASV134	5.05387	-3.54494	2.21061	2.32553	0.507648	0.767795	ASV134	collect:tissue	18f
ASV135	5.39279	-1.59017	2.97031	4.89764	0.179448	0.356652	ASV135	collect:tissue	18f
ASV136	5.20057	18.913	4.94101	-1.0926	1	1	ASV136	collect:tissue	18f
ASV138	4.64792	-29.465	6.21698	0.853947	0.836525	NA	ASV138	collect:tissue	18f
ASV142	4.85812	1.0697	1.43546	0.792442	0.851274	NA	ASV142	collect:tissue	18f
ASV143	4.73785	8.78181	3.55547	-3.12581	1	NA	ASV143	collect:tissue	18f
ASV144	4.90974	0.755975	2.05899	1.50541	0.681023	NA	ASV144	collect:tissue	18f
ASV145	4.69753	2.33407	5.59221	2.23709	0.52468	NA	ASV145	collect:tissue	18f
ASV147	5.05649	3.33169	4.06249	5.96938	0.113109	0.267032	ASV147	collect:tissue	18f
ASV149	4.58023	1.4317	5.19586	0.328833	0.954518	NA	ASV149	collect:tissue	18f
ASV150	3.35786	3.45134	5.07363	0.450334	0.929659	NA	ASV150	collect:tissue	18f
ASV151	3.80433	-2.88818	3.42276	1.04981	0.789201	NA	ASV151	collect:tissue	18f
ASV153	4.31652	-0.814065	3.52547	0.137689	0.986959	NA	ASV153	collect:tissue	18f
ASV154	3.48597	2.80482	4.78755	-0.609556	1	NA	ASV154	collect:tissue	18f
ASV156	3.82442	-21.7433	6.33776	1.0241	0.79542	NA	ASV156	collect:tissue	18f
ASV157	3.6677	4.21461	1.51022	8.19327	0.0421817	NA	ASV157	collect:tissue	18f
ASV158	2.88992	-5.41786	6.33115	0.718585	0.868824	NA	ASV158	collect:tissue	18f
ASV160	3.62747	4.85296	3.55893	1.44282	0.69553	NA	ASV160	collect:tissue	18f
ASV164	3.88928	25.1439	6.05859	0.262321	0.966952	NA	ASV164	collect:tissue	18f
ASV165	3.49311	0.770635	5.262	0.197903	0.977927	NA	ASV165	collect:tissue	18f
ASV166	3.5273	-29.0003	6.05207	1.00839	0.799222	NA	ASV166	collect:tissue	18f
ASV168	3.24184	5.08624	7.06263	0.428307	0.934335	NA	ASV168	collect:tissue	18f
ASV172	2.70809	1.89566	3.14057	7.85954	0.0490055	NA	ASV172	collect:tissue	18f
ASV173	3.3407	4.37442	2.23225	5.02813	0.169749	NA	ASV173	collect:tissue	18f
ASV174	2.99749	4.43222	2.44247	3.95963	0.265856	NA	ASV174	collect:tissue	18f
ASV176	3.06942	30	4.683	3.20412	0.361212	NA	ASV176	collect:tissue	18f
ASV177	3.14893	3.85216	4.10397	1.29375	0.730619	NA	ASV177	collect:tissue	18f
ASV178	2.85937	-22.9179	5.88485	-2.05214	1	NA	ASV178	collect:tissue	18f
ASV180	2.55573	-8.54662	7.36926	-1.10204	1	NA	ASV180	collect:tissue	18f
ASV181	2.79123	-10.7396	7.25766	0.687764	0.876078	NA	ASV181	collect:tissue	18f
ASV182	2.47586	-18.8405	3.42723	-3.41067	1	NA	ASV182	collect:tissue	18f
ASV184	2.55395	3.33948	4.26877	0.985434	0.804776	NA	ASV184	collect:tissue	18f
ASV186	2.29497	0.376544	2.43395	0.770451	0.856521	NA	ASV186	collect:tissue	18f
ASV189	2.65091	-1.71264	3.67631	4.85006	0.183111	NA	ASV189	collect:tissue	18f
ASV192	2.67584	5.2802	3.91563	7.14234	0.0674967	NA	ASV192	collect:tissue	18f
ASV196	2.29983	-0.275491	4.09862	4.63331	0.200703	NA	ASV196	collect:tissue	18f
ASV199	2.27176	2.25372	1.77211	11.5707	0.00900828	NA	ASV199	collect:tissue	18f
ASV200	2.14924	-30	5.44216	1.37691	0.710956	NA	ASV200	collect:tissue	18f
ASV208	1.93212	-0.741916	2.98824	1.3408	0.719469	NA	ASV208	collect:tissue	18f
ASV209	1.99101	3.00911	2.99235	1.14553	0.766096	NA	ASV209	collect:tissue	18f
ASV210	2.00267	5.30222	5.38721	0.748425	0.861759	NA	ASV210	collect:tissue	18f
ASV212	2.08017	2.23908	2.8765	0.787887	0.852362	NA	ASV212	collect:tissue	18f
ASV214	1.75398	-3.33834	3.33082	1.83242	0.607905	NA	ASV214	collect:tissue	18f
ASV217	1.70975	-1.48455	4.26881	0.514493	0.915696	NA	ASV217	collect:tissue	18f
ASV218	1.48941	-3.84884	3.02011	2.1092	0.550054	NA	ASV218	collect:tissue	18f
ASV219	1.51056	-4.40302	4.51988	1.27091	0.736051	NA	ASV219	collect:tissue	18f
ASV222	1.6158	1.96797	4.44331	1.0145	0.797744	NA	ASV222	collect:tissue	18f
ASV225	1.83644	3.16224	3.66433	4.29568	0.231255	NA	ASV225	collect:tissue	18f
ASV227	1.64252	-0.0054795	3.80683	5.98892	0.112151	NA	ASV227	collect:tissue	18f
ASV228	1.59306	-19.9809	3.81987	-2.3082	1	NA	ASV228	collect:tissue	18f
ASV230	1.57669	1.77986	3.31273	0.511268	0.916409	NA	ASV230	collect:tissue	18f
ASV236	1.49589	4.40672	4.38581	1.41938	0.700998	NA	ASV236	collect:tissue	18f
ASV237	1.47107	-3.00713	5.00263	3.51025	0.319435	NA	ASV237	collect:tissue	18f
ASV238	1.25334	-8.94666	4.70786	-2.36946	1	NA	ASV238	collect:tissue	18f
ASV242	1.18671	-9.50729	6.27459	-1.89207	1	NA	ASV242	collect:tissue	18f
ASV245	1.37997	2.62845	6.25513	0.120028	0.98933	NA	ASV245	collect:tissue	18f
ASV251	1.23764	-2.91627	5.50491	3.06202	0.382161	NA	ASV251	collect:tissue	18f
ASV252	1.38924	-4.45549	5.19999	-3.00531	1	NA	ASV252	collect:tissue	18f
ASV256	1.14932	3.73396	3.01261	2.52903	0.470067	NA	ASV256	collect:tissue	18f
ASV271	1.0748	4.07349	3.61652	1.59687	0.660099	NA	ASV271	collect:tissue	18f
ASV272	1.00121	0.147603	4.15205	0.521353	0.914176	NA	ASV272	collect:tissue	18f
ASV273	0.882634	-4.24637	5.30891	1.00356	0.800391	NA	ASV273	collect:tissue	18f
ASV283	0.948733	0.11549	5.98347	2.65634	0.447698	NA	ASV283	collect:tissue	18f
ASV1158	12522	-0.0486901	0.271043	0.0314005	0.85935	1	ASV1	CO2:tissue	18f
ASV2108	8579.11	0.40458	0.41534	0.830249	0.3622	1	ASV2	CO2:tissue	18f
ASV3101	2850.57	0.229236	0.369062	0.36729	0.544485	1	ASV3	CO2:tissue	18f
ASV4102	2607.85	1.77919	0.612086	6.68391	0.00972871	1	ASV4	CO2:tissue	18f
ASV560	1143.03	0.378539	0.487984	0.533756	0.465032	1	ASV5	CO2:tissue	18f
ASV680	1139.84	0.132408	0.262335	0.242118	0.622681	1	ASV6	CO2:tissue	18f
ASV780	1000.25	1.0007	0.420394	5.16817	0.0230045	1	ASV7	CO2:tissue	18f
ASV859	432.674	0.0600059	0.810288	0.00911654	0.923933	1	ASV8	CO2:tissue	18f
ASV976	405.317	0.189252	0.413875	0.195495	0.658382	1	ASV9	CO2:tissue	18f
ASV1040	369.372	-0.861883	1.00451	0.597525	0.439524	1	ASV10	CO2:tissue	18f
ASV1159	309.137	-0.101732	0.610534	0.0252128	0.873838	1	ASV11	CO2:tissue	18f
ASV1230	350.234	0.490129	0.340204	2.00692	0.156583	1	ASV12	CO2:tissue	18f
ASV1336	406.426	0.36735	0.897936	0.146634	0.701773	1	ASV13	CO2:tissue	18f
ASV1437	327.57	0.495224	0.668655	0.480365	0.488257	1	ASV14	CO2:tissue	18f
ASV1527	336.817	3.40821	2.34264	-0.28007	1	1	ASV15	CO2:tissue	18f
ASV1627	337.789	-0.241146	0.320172	0.534662	0.464653	1	ASV16	CO2:tissue	18f
ASV1737	284.633	-0.159825	0.240565	0.423505	0.515193	1	ASV17	CO2:tissue	18f
ASV1828	271.03	-1.32722	0.780326	2.24896	0.133704	1	ASV18	CO2:tissue	18f
ASV1919	235.106	-0.235446	0.39199	0.346644	0.556019	1	ASV19	CO2:tissue	18f
ASV2024	236.917	-0.451908	1.0082	0.168741	0.681233	1	ASV20	CO2:tissue	18f
ASV2127	153.607	0.72858	0.365027	3.59522	0.057946	1	ASV21	CO2:tissue	18f
ASV2217	148.951	1.72266	1.26747	0.453249	0.500796	1	ASV22	CO2:tissue	18f
ASV2323	151.785	-0.129827	0.343385	0.13407	0.714249	1	ASV23	CO2:tissue	18f
ASV2428	132.543	-0.00944624	0.429197	0.000461645	0.982858	1	ASV24	CO2:tissue	18f
ASV2530	140.149	0.910239	1.49356	0.0771999	0.781129	1	ASV25	CO2:tissue	18f
ASV2618	128.616	-1.30917	1.21181	0.753497	0.385371	1	ASV26	CO2:tissue	18f
ASV2726	100.864	0.143658	0.735629	0.0290902	0.864571	1	ASV27	CO2:tissue	18f
ASV2817	132.844	-2.25117	2.2592	0.0284751	0.865997	1	ASV28	CO2:tissue	18f
ASV3017	91.8307	0.186649	1.73772	0.0120385	0.912631	1	ASV30	CO2:tissue	18f
ASV3121	78.1824	1.58002	0.78583	3.85031	0.0497369	1	ASV31	CO2:tissue	18f
ASV3219	88.1078	0.0495608	0.559311	0.00645961	0.935942	1	ASV32	CO2:tissue	18f
ASV3317	75.3115	-2.00512	1.01414	2.52765	0.111867	1	ASV33	CO2:tissue	18f
ASV3417	72.0557	0.660601	0.679364	0.879858	0.348241	1	ASV34	CO2:tissue	18f
ASV3517	88.0671	3.15591	1.95858	1.16412	0.280612	1	ASV35	CO2:tissue	18f
ASV3617	6.89659	1.36689	1.54717	0.693604	0.404941	1	ASV36	CO2:tissue	18f
ASV3717	90.1347	-0.074659	1.00205	0.00418044	0.948448	1	ASV37	CO2:tissue	18f
ASV3817	68.5166	0.894341	0.575748	2.28965	0.130239	1	ASV38	CO2:tissue	18f
ASV3917	57.9126	1.92099	1.03565	2.50255	0.113662	1	ASV39	CO2:tissue	18f
ASV4017	56.3196	1.17926	0.854325	1.65939	0.197686	1	ASV40	CO2:tissue	18f
ASV4122	60.1013	-2.93203	2.54325	0.222355	0.637251	1	ASV41	CO2:tissue	18f
ASV4219	68.6302	3.8081	1.24718	3.87233	0.0490883	1	ASV42	CO2:tissue	18f
ASV4318	61.4941	-0.308055	2.10185	0.0296923	0.86319	1	ASV43	CO2:tissue	18f
ASV4417	49.3611	2.35866	3.18706	0.0143442	0.904668	1	ASV44	CO2:tissue	18f
ASV4517	42.6497	2.3771	1.01089	4.35824	0.0368302	1	ASV45	CO2:tissue	18f
ASV4617	47.8979	1.37693	0.783602	2.74131	0.0977847	1	ASV46	CO2:tissue	18f
ASV4717	45.2959	-0.788124	1.13038	0.690321	0.406055	1	ASV47	CO2:tissue	18f
ASV4814	45.5178	0.178437	0.663477	0.0641039	0.800123	1	ASV48	CO2:tissue	18f
ASV5017	37.7205	0.252234	1.65267	-0.024458	1	1	ASV50	CO2:tissue	18f
ASV5217	35.9698	1.89911	1.10096	1.18323	0.276699	1	ASV52	CO2:tissue	18f
ASV5315	36.2965	0.521357	2.99225	0.0136454	0.907008	1	ASV53	CO2:tissue	18f
ASV5517	40.1177	-0.264892	0.979556	0.0667745	0.796092	1	ASV55	CO2:tissue	18f
ASV5612	31.8497	-26.1917	2.26888	-0.670549	1	1	ASV56	CO2:tissue	18f
ASV576	36.7705	0.779588	1.09383	0.464191	0.495672	1	ASV57	CO2:tissue	18f
ASV5811	33.7582	-2.18892	2.67041	0.459881	0.49768	1	ASV58	CO2:tissue	18f
ASV5911	30.284	-0.362379	1.10513	0.0980134	0.754227	1	ASV59	CO2:tissue	18f
ASV6017	33.5479	-0.0177658	0.821521	0.000398132	0.984081	1	ASV60	CO2:tissue	18f
ASV6116	29.6919	1.1257	1.12807	0.835684	0.360634	1	ASV61	CO2:tissue	18f
ASV6215	28.7156	-1.79408	5.14259	-0.000196433	1	1	ASV62	CO2:tissue	18f
ASV6317	30.2087	2.85333	1.87774	0.0702914	0.790913	1	ASV63	CO2:tissue	18f
ASV6414	28.4767	3.42683	1.54661	3.0212	0.0821828	1	ASV64	CO2:tissue	18f
ASV6513	25.5977	0.411513	1.95093	0.111388	0.73857	1	ASV65	CO2:tissue	18f
ASV6617	21.6832	-0.300449	1.88543	0.0365523	0.848379	1	ASV66	CO2:tissue	18f
ASV6712	28.3243	0.854388	1.1024	3.75015	0.0528027	1	ASV67	CO2:tissue	18f
ASV6817	21.0917	-0.129785	0.751958	0.0259645	0.871987	1	ASV68	CO2:tissue	18f
ASV6911	21.3064	-1.57696	1.55524	0.221967	0.637545	1	ASV69	CO2:tissue	18f
ASV7017	23.8036	-3.20887	1.14096	1.02488	0.311365	1	ASV70	CO2:tissue	18f
ASV7116	18.5008	1.15363	1.36124	0.853323	0.355614	1	ASV71	CO2:tissue	18f
ASV7215	20.2269	6.37177	3.34688	0.43644	0.508846	1	ASV72	CO2:tissue	18f
ASV7315	22.3307	0.735544	0.963689	0.492013	0.483031	1	ASV73	CO2:tissue	18f
ASV7417	20.343	-0.54399	1.58461	0.125367	0.723285	1	ASV74	CO2:tissue	18f
ASV7512	17.8472	-0.0900554	1.51025	0.00627177	0.936878	1	ASV75	CO2:tissue	18f
ASV7612	19.7896	-0.12516	1.06292	0.0104178	0.918703	1	ASV76	CO2:tissue	18f
ASV7711	16.4128	4.57486	2.18831	0.688166	0.406789	1	ASV77	CO2:tissue	18f
ASV7817	19.4074	0.48427	1.62172	-0.0401805	1	1	ASV78	CO2:tissue	18f
ASV7911	16.5304	1.06156	3.28048	0.134756	0.713551	1	ASV79	CO2:tissue	18f
ASV8011	19.406	-10.2467	3.22286	-1.30479	1	1	ASV80	CO2:tissue	18f
ASV8120	14.8858	1.68257	0.939964	3.24439	0.0716684	1	ASV81	CO2:tissue	18f
ASV8218	17.5138	0.546307	0.684895	0.560135	0.454206	1	ASV82	CO2:tissue	18f
ASV8315	15.7079	-0.0300362	0.86373	0.00313564	0.955344	1	ASV83	CO2:tissue	18f
ASV8414	17.8701	0.827439	0.800744	0.881919	0.347677	1	ASV84	CO2:tissue	18f
ASV8510	16.763	-0.773337	2.80171	0.0647162	0.799191	1	ASV85	CO2:tissue	18f
ASV866	16.7917	0.716636	0.885131	0.587646	0.443331	1	ASV86	CO2:tissue	18f
ASV8712	13.271	-2.9735	3.53092	0.755254	0.384818	1	ASV87	CO2:tissue	18f
ASV8811	15.2842	9.09953	2.11084	1.97047	0.160398	1	ASV88	CO2:tissue	18f
ASV9017	11.3982	-21.1637	2.79009	0.481995	0.48752	1	ASV90	CO2:tissue	18f
ASV9117	12.1197	1.54795	1.08025	4.9668	0.0258384	1	ASV91	CO2:tissue	18f
ASV9218	12.2026	0.892713	0.821516	1.05326	0.304757	1	ASV92	CO2:tissue	18f
ASV9315	14.7705	-10.7645	3.3896	0.104007	0.747073	1	ASV93	CO2:tissue	18f
ASV9414	12.7982	-2.94675	1.90442	1.57757	0.209111	1	ASV94	CO2:tissue	18f
ASV9517	11.3196	-3.17399	1.29951	-6.88024	1	1	ASV95	CO2:tissue	18f
ASV977	10.0356	1.30008	1.20723	0.86213	0.353143	1	ASV97	CO2:tissue	18f
ASV9817	11.2239	-5.24056	2.19553	0.368052	0.544068	1	ASV98	CO2:tissue	18f
ASV9917	11.369	-0.654671	1.90324	0.0941651	0.758947	1	ASV99	CO2:tissue	18f
ASV10116	12.5203	-11.7125	2.71846	0.108041	0.742385	1	ASV101	CO2:tissue	18f
ASV10212	10.6363	-5.49006	3.76889	-0.0250801	1	1	ASV102	CO2:tissue	18f
ASV10310	10.6102	-0.0773531	2.41021	0.00134746	0.970718	1	ASV103	CO2:tissue	18f
ASV10411	8.86953	2.72647	1.36318	2.25007	0.133608	1	ASV104	CO2:tissue	18f
ASV10711	12.1452	-0.505773	3.39104	0.0289045	0.865	1	ASV107	CO2:tissue	18f
ASV11015	8.74236	0.109736	1.35137	-0.00192616	1	1	ASV110	CO2:tissue	18f
ASV11120	9.66967	2.56149	1.89547	0.107712	0.742765	1	ASV111	CO2:tissue	18f
ASV11215	9.17235	7.67369	3.11353	0.226399	0.634207	1	ASV112	CO2:tissue	18f
ASV11315	8.7762	0.131087	1.80416	-0.0234197	1	1	ASV113	CO2:tissue	18f
ASV11412	8.69119	0.832143	1.29464	0.320702	0.571186	1	ASV114	CO2:tissue	18f
ASV1166	8.28045	0.144815	1.84823	-0.018921	1	1	ASV116	CO2:tissue	18f
ASV1176	7.02531	-23.3931	3.55506	-0.435833	1	1	ASV117	CO2:tissue	18f
ASV11817	7.54068	-0.292388	1.82387	0.0415709	0.83844	1	ASV118	CO2:tissue	18f
ASV12011	7.38794	2.92063	3.04441	0.445321	0.504565	1	ASV120	CO2:tissue	18f
ASV12112	7.68664	1.86072	1.3066	2.17711	0.140077	1	ASV121	CO2:tissue	18f
ASV12211	7.14476	-1.07981	0.971078	0.970781	0.324486	1	ASV122	CO2:tissue	18f
ASV12311	7.25715	9.64661	2.49504	-0.67261	1	1	ASV123	CO2:tissue	18f
ASV12411	7.18432	-0.622925	1.96929	-3.43476	1	1	ASV124	CO2:tissue	18f
ASV12511	7.30125	0.433377	3.13085	-4.28606	1	1	ASV125	CO2:tissue	18f
ASV12711	6.1746	0.316298	2.72235	-0.0216329	1	1	ASV127	CO2:tissue	18f
ASV1286	6.03876	0.202982	3.51458	0.00930664	0.923147	1	ASV128	CO2:tissue	18f
ASV12911	6.64043	0.921884	1.45119	0.610841	0.434471	1	ASV129	CO2:tissue	18f
ASV13212	5.89693	0.679999	1.73383	0.0967191	0.755803	1	ASV132	CO2:tissue	18f
ASV1337	5.7556	2.00568	3.41411	0.277992	0.59802	1	ASV133	CO2:tissue	18f
ASV13412	5.05387	1.07573	1.57198	0.224217	0.635845	1	ASV134	CO2:tissue	18f
ASV1356	5.39279	-1.27336	2.06705	0.200676	0.654176	1	ASV135	CO2:tissue	18f
ASV1366	5.20057	-0.941485	3.47806	0.0234626	0.87826	1	ASV136	CO2:tissue	18f
ASV1386	4.64792	-0.700087	4.40546	0.0231045	0.879186	1	ASV138	CO2:tissue	18f
ASV14213	4.85812	1.1316	1.0194	1.11017	0.292045	1	ASV142	CO2:tissue	18f
ASV1438	4.73785	5.52146	2.52733	-3.99215	1	1	ASV143	CO2:tissue	18f
ASV1446	4.90974	1.53905	1.47921	0.776499	0.378214	1	ASV144	CO2:tissue	18f
ASV14511	4.69753	1.73819	3.97073	0.0127339	0.910154	1	ASV145	CO2:tissue	18f
ASV1475	5.05649	9.93513	2.87494	0.665422	0.414652	1	ASV147	CO2:tissue	18f
ASV1495	4.58023	1.1127	3.68169	0.0857076	0.769707	1	ASV149	CO2:tissue	18f
ASV1505	3.35786	-14.1108	3.59909	-2.46278	1	1	ASV150	CO2:tissue	18f
ASV15112	3.80433	2.66078	2.42201	0.810675	0.367921	1	ASV151	CO2:tissue	18f
ASV1536	4.31652	-3.80644	2.5016	1.76275	0.184282	1	ASV153	CO2:tissue	18f
ASV1546	3.48597	-0.616543	3.38108	0.0318624	0.85833	1	ASV154	CO2:tissue	18f
ASV1566	3.82442	-5.53863	4.48242	-0.0176438	1	1	ASV156	CO2:tissue	18f
ASV1576	3.6677	0.601443	1.06743	0.506219	0.47678	1	ASV157	CO2:tissue	18f
ASV15811	2.88992	-12.7042	4.48465	-0.680075	1	1	ASV158	CO2:tissue	18f
ASV1605	3.62747	-1.00488	2.50987	0.202486	0.652721	1	ASV160	CO2:tissue	18f
ASV16412	3.88928	-29.3994	4.29129	0.351052	0.553518	1	ASV164	CO2:tissue	18f
ASV16512	3.49311	-0.688576	3.7251	0.0556654	0.813483	1	ASV165	CO2:tissue	18f
ASV16611	3.5273	-1.07869	4.27962	0.0276246	0.867994	1	ASV166	CO2:tissue	18f
ASV1686	3.24184	-7.09678	5.00074	-1.07446	1	1	ASV168	CO2:tissue	18f
ASV17213	2.70809	18.2203	2.21665	2.67768	0.101764	1	ASV172	CO2:tissue	18f
ASV1738	3.3407	0.400355	1.55169	0.0502325	0.822659	1	ASV173	CO2:tissue	18f
ASV1746	2.99749	-3.17135	1.7402	-7.1028	1	1	ASV174	CO2:tissue	18f
ASV1766	3.06942	6.71081	3.30277	0.460449	0.497414	1	ASV176	CO2:tissue	18f
ASV17711	3.14893	3.91026	2.90468	-3.02495	1	1	ASV177	CO2:tissue	18f
ASV1786	2.85937	3.27412	4.15793	0.580069	0.446285	1	ASV178	CO2:tissue	18f
ASV18011	2.55573	-2.3836	5.20865	0.116075	0.733331	1	ASV180	CO2:tissue	18f
ASV18112	2.79123	-9.23707	5.13436	0.178486	0.672677	1	ASV181	CO2:tissue	18f
ASV1829	2.47586	2.29625	2.42001	0.481936	0.487547	1	ASV182	CO2:tissue	18f
ASV18411	2.55395	3.47763	3.01225	1.79138	0.180759	1	ASV184	CO2:tissue	18f
ASV1866	2.29497	-0.136461	1.72636	0.0137757	0.906567	1	ASV186	CO2:tissue	18f
ASV1895	2.65091	-8.28313	2.61222	0.377242	0.539083	1	ASV189	CO2:tissue	18f
ASV1926	2.67584	-2.14301	2.7688	0.0643364	0.799769	1	ASV192	CO2:tissue	18f
ASV1966	2.29983	2.99445	2.89069	4.60193	0.031936	1	ASV196	CO2:tissue	18f
ASV1995	2.27176	0.59028	1.25645	0.123035	0.725765	1	ASV199	CO2:tissue	18f
ASV20011	2.14924	7.43955	3.85468	0.0375789	0.846291	1	ASV200	CO2:tissue	18f
ASV2086	1.93212	-1.94863	2.12603	0.37185	0.541997	1	ASV208	CO2:tissue	18f
ASV2095	1.99101	1.15342	2.1229	0.330041	0.565635	1	ASV209	CO2:tissue	18f
ASV2109	2.00267	0.39758	3.80442	0.0193235	0.889443	1	ASV210	CO2:tissue	18f
ASV2128	2.08017	-0.962064	2.0466	-6.25005	1	1	ASV212	CO2:tissue	18f
ASV2146	1.75398	0.388508	2.37075	-5.12827	1	1	ASV214	CO2:tissue	18f
ASV2176	1.70975	1.87709	3.02654	0.331825	0.564587	1	ASV217	CO2:tissue	18f
ASV21811	1.48941	-0.289586	2.13646	0.0280318	0.867034	1	ASV218	CO2:tissue	18f
ASV21911	1.51056	-0.289876	3.20164	0.0237859	0.877431	1	ASV219	CO2:tissue	18f
ASV22211	1.6158	-0.338389	3.15473	-0.0202227	1	1	ASV222	CO2:tissue	18f
ASV2255	1.83644	-5.67792	2.57768	0.17788	0.673201	1	ASV225	CO2:tissue	18f
ASV2275	1.64252	-4.68265	2.69026	0.714319	0.398014	1	ASV227	CO2:tissue	18f
ASV2285	1.59306	6.23943	2.71213	-3.57738	1	1	ASV228	CO2:tissue	18f
ASV2305	1.57669	1.67927	2.34277	0.295468	0.586737	1	ASV230	CO2:tissue	18f
ASV2366	1.49589	-2.93646	3.09774	-3.5078	1	1	ASV236	CO2:tissue	18f
ASV2376	1.47107	-3.74425	3.5583	-0.0071785	1	1	ASV237	CO2:tissue	18f
ASV2386	1.25334	1.6139	3.32042	0.208975	0.647572	1	ASV238	CO2:tissue	18f
ASV2429	1.18671	0.48084	4.43718	-0.0102872	1	1	ASV242	CO2:tissue	18f
ASV2456	1.37997	0.737345	4.43249	0.0538114	0.816559	1	ASV245	CO2:tissue	18f
ASV25112	1.23764	13.7952	3.88727	0.2239	0.636084	1	ASV251	CO2:tissue	18f
ASV25211	1.38924	1.21677	3.68161	-2.68053	1	1	ASV252	CO2:tissue	18f
ASV2566	1.14932	3.75046	2.14239	-3.03914	1	1	ASV256	CO2:tissue	18f
ASV27111	1.0748	0.218857	2.54843	-3.02699	1	1	ASV271	CO2:tissue	18f
ASV2727	1.00121	-1.01393	2.93576	0.183291	0.668561	1	ASV272	CO2:tissue	18f
ASV2736	0.882634	-1.01513	3.76058	0.0969906	0.755471	1	ASV273	CO2:tissue	18f
ASV2836	0.948733	-4.97857	4.2357	3.75255	0.0527269	1	ASV283	CO2:tissue	18f
ASV1150	12522	-0.423285	0.383322	12.2124	0.00668989	0.120418	ASV1	CO2:collect	18f
ASV2106	8579.11	1.69002	0.587395	10.1639	0.017223	0.24845	ASV2	CO2:collect	18f
ASV3100	2850.57	-0.298622	0.521928	1.68779	0.639652	1	ASV3	CO2:collect	18f
ASV4101	2607.85	-1.13884	0.866068	6.09595	0.107034	0.62211	ASV4	CO2:collect	18f
ASV550	1143.03	0.860767	0.690327	8.61901	0.0348096	0.368573	ASV5	CO2:collect	18f
ASV670	1139.84	0.246617	0.371097	12.7161	0.00529258	0.119083	ASV6	CO2:collect	18f
ASV770	1000.25	2.05054	0.59499	23.8354	2.70369e-05	0.00233081	ASV7	CO2:collect	18f
ASV857	432.674	0.210173	1.20171	1.29018	0.731466	1	ASV8	CO2:collect	18f
ASV970	405.317	0.376619	0.584976	6.30174	0.0978178	0.62211	ASV9	CO2:collect	18f
ASV1038	369.372	2.14002	1.42058	4.91144	0.178398	0.804686	ASV10	CO2:collect	18f
ASV1157	309.137	-0.36903	0.862432	2.55148	0.46606	1	ASV11	CO2:collect	18f
ASV1229	350.234	0.127575	0.481927	2.76175	0.429836	1	ASV12	CO2:collect	18f
ASV1330	406.426	7.08534	1.30734	34.8011	1.34202e-07	2.41564e-05	ASV13	CO2:collect	18f
ASV1435	327.57	-1.17456	0.945822	4.84777	0.18329	0.804686	ASV14	CO2:collect	18f
ASV1526	336.817	14.8147	3.31458	2.27855	0.516642	1	ASV15	CO2:collect	18f
ASV1626	337.789	1.46441	0.453947	13.6308	0.00345334	0.0914484	ASV16	CO2:collect	18f
ASV1735	284.633	0.249483	0.339853	7.34422	0.061699	0.501943	ASV17	CO2:collect	18f
ASV1826	271.03	0.71449	1.10307	3.25418	0.354071	1	ASV18	CO2:collect	18f
ASV1918	235.106	-0.244822	0.55366	12.2564	0.00655438	0.120418	ASV19	CO2:collect	18f
ASV2023	236.917	-0.176479	1.42695	7.29775	0.0629894	0.501943	ASV20	CO2:collect	18f
ASV2125	153.607	-0.179019	0.515791	5.27812	0.152528	0.762641	ASV21	CO2:collect	18f
ASV2216	148.951	2.55422	1.82732	2.98843	0.393412	1	ASV22	CO2:collect	18f
ASV2322	151.785	0.901826	0.485289	10.8174	0.0127555	0.208727	ASV23	CO2:collect	18f
ASV2426	132.543	-0.175044	0.606619	1.94992	0.582866	1	ASV24	CO2:collect	18f
ASV2529	140.149	-9.49015	2.1154	10.0216	0.0183832	0.24845	ASV25	CO2:collect	18f
ASV2617	128.616	-16.3114	1.75241	9.1713	0.027098	0.304853	ASV26	CO2:collect	18f
ASV2720	100.864	0.385563	1.0357	3.83202	0.280184	1	ASV27	CO2:collect	18f
ASV2816	132.844	23.9207	3.21635	5.8717	0.118022	0.62211	ASV28	CO2:collect	18f
ASV3016	91.8307	-6.90584	2.47401	2.9539	0.398787	1	ASV30	CO2:collect	18f
ASV3120	78.1824	-0.481223	1.09457	4.42451	0.219123	0.866349	ASV31	CO2:collect	18f
ASV3218	88.1078	-0.087002	0.791252	4.26335	0.234396	0.897686	ASV32	CO2:collect	18f
ASV3316	75.3115	0.236901	1.43249	15.0647	0.00176222	0.0634399	ASV33	CO2:collect	18f
ASV3416	72.0557	0.00522184	0.955161	3.55411	0.313812	1	ASV34	CO2:collect	18f
ASV3516	88.0671	-5.73417	2.763	4.39984	0.2214	0.866349	ASV35	CO2:collect	18f
ASV3616	6.89659	1.502	2.17229	2.26267	0.51971	1	ASV36	CO2:collect	18f
ASV3716	90.1347	1.34215	1.42376	2.88959	0.408963	1	ASV37	CO2:collect	18f
ASV3816	68.5166	0.201293	0.811839	1.22111	0.747946	1	ASV38	CO2:collect	18f
ASV3916	57.9126	-1.73579	1.45201	1.27226	0.73573	1	ASV39	CO2:collect	18f
ASV4016	56.3196	-1.1916	1.20057	1.63864	0.650661	1	ASV40	CO2:collect	18f
ASV4121	60.1013	-14.0562	3.64443	7.37657	0.0608162	0.501943	ASV41	CO2:collect	18f
ASV4218	68.6302	2.17306	1.75671	1.07029	0.784252	1	ASV42	CO2:collect	18f
ASV4317	61.4941	-4.56813	2.98663	-1.76572	1	1	ASV43	CO2:collect	18f
ASV4416	49.3611	20.4679	4.51553	2.4335	0.48743	1	ASV44	CO2:collect	18f
ASV4516	42.6497	-1.8795	1.39647	4.89274	0.179822	0.804686	ASV45	CO2:collect	18f
ASV4616	47.8979	-0.740385	1.10599	1.89073	0.595392	1	ASV46	CO2:collect	18f
ASV4716	45.2959	-3.07571	1.60659	7.25717	0.0641372	0.501943	ASV47	CO2:collect	18f
ASV4813	45.5178	-1.5901	0.947468	13.5679	0.00355633	0.0914484	ASV48	CO2:collect	18f
ASV5016	37.7205	8.60664	2.36703	0.723742	0.867606	1	ASV50	CO2:collect	18f
ASV5216	35.9698	-2.27469	1.54471	-0.0871109	1	1	ASV52	CO2:collect	18f
ASV5314	36.2965	30	4.24506	1.25639	0.739514	1	ASV53	CO2:collect	18f
ASV5516	40.1177	1.83366	1.41329	6.209	0.101873	0.62211	ASV55	CO2:collect	18f
ASV5611	31.8497	-0.0397952	3.18066	2.89721	0.407747	1	ASV56	CO2:collect	18f
ASV575	36.7705	2.53608	1.54139	2.34799	0.503389	1	ASV57	CO2:collect	18f
ASV5810	33.7582	-4.20399	3.77933	3.54257	0.315283	1	ASV58	CO2:collect	18f
ASV5910	30.284	1.20496	1.5381	1.04762	0.789732	1	ASV59	CO2:collect	18f
ASV6016	33.5479	-0.71897	1.16477	0.404557	0.939299	1	ASV60	CO2:collect	18f
ASV6115	29.6919	-0.553101	1.60538	5.86228	0.118506	0.62211	ASV61	CO2:collect	18f
ASV6214	28.7156	3.21649	7.2702	4.19134e-05	1	1	ASV62	CO2:collect	18f
ASV6316	30.2087	-11.8626	2.66554	7.44288	0.0590444	0.501943	ASV63	CO2:collect	18f
ASV6413	28.4767	4.67348	2.18243	3.71199	0.29429	1	ASV64	CO2:collect	18f
ASV6512	25.5977	22.2874	2.759	0.341518	0.95204	1	ASV65	CO2:collect	18f
ASV6616	21.6832	-0.321843	2.66168	0.768399	0.85701	1	ASV66	CO2:collect	18f
ASV6711	28.3243	3.17335	1.57247	2.92001	0.404123	1	ASV67	CO2:collect	18f
ASV6816	21.0917	-0.0278131	1.04965	9.21301	0.0265889	0.304853	ASV68	CO2:collect	18f
ASV6910	21.3064	-5.6855	2.1818	6.30604	0.0976338	0.62211	ASV69	CO2:collect	18f
ASV7016	23.8036	1.5815	1.60425	9.9126	0.0193239	0.24845	ASV70	CO2:collect	18f
ASV7115	18.5008	1.42187	1.93732	2.25273	0.521637	1	ASV71	CO2:collect	18f
ASV7214	20.2269	-8.23849	4.72159	0.721032	0.868246	1	ASV72	CO2:collect	18f
ASV7314	22.3307	0.0208588	1.3818	5.81501	0.120966	0.62211	ASV73	CO2:collect	18f
ASV7416	20.343	-1.40137	2.25201	6.6876	0.0825505	0.571504	ASV74	CO2:collect	18f
ASV7511	17.8472	0.917036	2.11328	1.02964	0.794081	1	ASV75	CO2:collect	18f
ASV7611	19.7896	1.36634	1.50101	2.71067	0.438417	1	ASV76	CO2:collect	18f
ASV7710	16.4128	11.3113	3.10507	2.22534	0.526974	1	ASV77	CO2:collect	18f
ASV7816	19.4074	0.733219	2.28447	7.13448	0.0677327	0.507995	ASV78	CO2:collect	18f
ASV7910	16.5304	-0.739579	4.63799	0.577757	0.901505	1	ASV79	CO2:collect	18f
ASV8010	19.406	-2.63372	4.55172	-0.137105	1	1	ASV80	CO2:collect	18f
ASV8119	14.8858	0.206307	1.27966	0.301108	0.95982	1	ASV81	CO2:collect	18f
ASV8217	17.5138	0.536856	0.959445	2.15391	0.541083	1	ASV82	CO2:collect	18f
ASV8314	15.7079	1.617	1.21363	17.0449	0.000691864	0.0311339	ASV83	CO2:collect	18f
ASV8413	17.8701	-1.70832	1.15539	4.61411	0.202335	0.846985	ASV84	CO2:collect	18f
ASV858	16.763	-0.224207	3.96081	1.32919	0.722213	1	ASV85	CO2:collect	18f
ASV865	16.7917	4.69315	1.28485	23.0808	3.88468e-05	0.00233081	ASV86	CO2:collect	18f
ASV8711	13.271	-6.96718	5.03126	2.25519	0.521159	1	ASV87	CO2:collect	18f
ASV8810	15.2842	-4.71972	2.96852	1.33046	0.721912	1	ASV88	CO2:collect	18f
ASV9016	11.3982	27.4536	3.95045	1.82978	0.608475	1	ASV90	CO2:collect	18f
ASV9116	12.1197	1.44038	1.53404	8.13297	0.0433421	0.433421	ASV91	CO2:collect	18f
ASV9217	12.2026	1.03787	1.1148	4.65981	0.198471	0.846985	ASV92	CO2:collect	18f
ASV9314	14.7705	-9.21731	4.80105	1.97227	0.578183	1	ASV93	CO2:collect	18f
ASV9413	12.7982	-3.46257	2.67914	1.05641	0.787606	1	ASV94	CO2:collect	18f
ASV9516	11.3196	2.60841	1.85573	-6.33035	1	1	ASV95	CO2:collect	18f
ASV975	10.0356	-1.39265	1.67934	1.82647	0.609193	1	ASV97	CO2:collect	18f
ASV9816	11.2239	6.42123	3.13315	0.845086	0.838655	1	ASV98	CO2:collect	18f
ASV9916	11.369	2.29854	2.69942	0.846496	0.838316	1	ASV99	CO2:collect	18f
ASV10115	12.5203	1.94844	3.82681	0.727806	0.866645	1	ASV101	CO2:collect	18f
ASV10211	10.6363	13.61	5.32514	1.39669	0.70631	1	ASV102	CO2:collect	18f
ASV1039	10.6102	-0.0838703	3.44319	0.470522	0.925318	1	ASV103	CO2:collect	18f
ASV10410	8.86953	-4.00185	1.96201	6.95655	0.0732958	0.52773	ASV104	CO2:collect	18f
ASV10710	12.1452	-0.634874	4.79551	0.065793	0.995599	1	ASV107	CO2:collect	18f
ASV11014	8.74236	-2.76874	1.8979	4.44628	0.217132	0.866349	ASV110	CO2:collect	18f
ASV11119	9.66967	-16.2272	2.73296	3.20706	0.360789	1	ASV111	CO2:collect	18f
ASV11214	9.17235	12.9669	4.39395	0.404965	0.939215	1	ASV112	CO2:collect	18f
ASV11314	8.7762	-2.37899	2.53756	3.12858	0.372222	1	ASV113	CO2:collect	18f
ASV11411	8.69119	1.26692	1.85823	6.06357	0.108558	0.62211	ASV114	CO2:collect	18f
ASV1165	8.28045	1.48883	2.62152	1.8048	0.61389	1	ASV116	CO2:collect	18f
ASV1175	7.02531	-3.86097	5.01896	1.40053	0.705409	1	ASV117	CO2:collect	18f
ASV11816	7.54068	-1.03943	2.56114	2.42776	0.488487	1	ASV118	CO2:collect	18f
ASV12010	7.38794	-1.97342	4.30116	0.464308	0.92666	1	ASV120	CO2:collect	18f
ASV12111	7.68664	0.203397	1.85506	1.08059	0.781762	1	ASV121	CO2:collect	18f
ASV12210	7.14476	-1.94764	1.36074	3.72931	0.292217	1	ASV122	CO2:collect	18f
ASV12310	7.25715	2.62559	3.48885	0.697289	0.873841	1	ASV123	CO2:collect	18f
ASV12410	7.18432	15.4968	2.78405	0.266487	0.966203	1	ASV124	CO2:collect	18f
ASV12510	7.30125	2.91829	4.40177	0.618353	0.892218	1	ASV125	CO2:collect	18f
ASV12710	6.1746	-0.085956	3.84962	1.02653	0.794832	1	ASV127	CO2:collect	18f
ASV1285	6.03876	-0.371105	4.9705	0.104268	0.99132	1	ASV128	CO2:collect	18f
ASV12910	6.64043	-0.224602	2.05638	-0.0071889	1	1	ASV129	CO2:collect	18f
ASV13211	5.89693	1.49843	2.47231	0.606793	0.894875	1	ASV132	CO2:collect	18f
ASV1335	5.7556	-3.17678	4.83225	1.62336	0.654105	1	ASV133	CO2:collect	18f
ASV13411	5.05387	1.66363	2.2084	1.35308	0.716568	1	ASV134	CO2:collect	18f
ASV1355	5.39279	1.4167	2.94555	0.546814	0.908493	1	ASV135	CO2:collect	18f
ASV1365	5.20057	-0.710612	4.92565	0.731524	0.865765	1	ASV136	CO2:collect	18f
ASV1385	4.64792	-29.6275	6.23242	1.53694	0.673772	1	ASV138	CO2:collect	18f
ASV14212	4.85812	-1.00595	1.43478	0.90361	0.824556	1	ASV142	CO2:collect	18f
ASV1436	4.73785	5.01728	3.55895	-3.39013	1	1	ASV143	CO2:collect	18f
ASV1445	4.90974	3.05544	2.06223	3.39931	0.334058	1	ASV144	CO2:collect	18f
ASV14510	4.69753	0.828108	5.59265	2.0745	0.557089	1	ASV145	CO2:collect	18f
ASV1474	5.05649	-2.50102	4.06923	3.22563	0.358129	1	ASV147	CO2:collect	18f
ASV1494	4.58023	-19.0473	5.2089	-2.12636	1	1	ASV149	CO2:collect	18f
ASV1504	3.35786	-2.28951	5.07339	0.239728	0.970935	1	ASV150	CO2:collect	18f
ASV15111	3.80433	0.971676	3.41628	0.607283	0.894763	1	ASV151	CO2:collect	18f
ASV1535	4.31652	-4.25755	3.53658	1.14834	0.76542	1	ASV153	CO2:collect	18f
ASV1545	3.48597	12.354	4.79368	-0.164263	1	1	ASV154	CO2:collect	18f
ASV1565	3.82442	12.0374	6.33637	1.32174	0.723976	1	ASV156	CO2:collect	18f
ASV1575	3.6677	-1.03442	1.48733	0.538615	0.91033	1	ASV157	CO2:collect	18f
ASV15810	2.88992	-4.04203	6.32807	1.02286	0.79572	1	ASV158	CO2:collect	18f
ASV1604	3.62747	1.10089	3.54831	0.0185144	0.999334	1	ASV160	CO2:collect	18f
ASV16411	3.88928	-30	6.06657	1.92499	0.588119	1	ASV164	CO2:collect	18f
ASV16511	3.49311	-1.79435	5.2671	0.318103	0.956589	1	ASV165	CO2:collect	18f
ASV16610	3.5273	-18.7762	6.05258	1.12519	0.770996	1	ASV166	CO2:collect	18f
ASV1685	3.24184	-0.71654	7.06249	0.334488	0.953417	1	ASV168	CO2:collect	18f
ASV17212	2.70809	0.077008	3.14456	-0.0146865	1	1	ASV172	CO2:collect	18f
ASV1736	3.3407	-1.84294	2.21813	0.409114	0.938353	1	ASV173	CO2:collect	18f
ASV1745	2.99749	-3.08965	2.4339	2.28835	0.514757	1	ASV174	CO2:collect	18f
ASV1765	3.06942	28.7858	4.68424	2.89977	0.407338	1	ASV176	CO2:collect	18f
ASV17710	3.14893	13.3827	4.1198	-1.89937	1	1	ASV177	CO2:collect	18f
ASV1785	2.85937	-20.4084	5.88523	-2.02171	1	1	ASV178	CO2:collect	18f
ASV18010	2.55573	-2.25357	7.37742	-0.338289	1	1	ASV180	CO2:collect	18f
ASV18111	2.79123	-11.6424	7.257	0.365013	0.947371	1	ASV181	CO2:collect	18f
ASV1827	2.47586	0.981113	3.43397	-2.19044	1	1	ASV182	CO2:collect	18f
ASV18410	2.55395	3.53463	4.26463	1.20595	0.751578	1	ASV184	CO2:collect	18f
ASV1865	2.29497	4.4685	2.44301	4.85505	0.182724	0.804686	ASV186	CO2:collect	18f
ASV1894	2.65091	2.41643	3.67671	2.15954	0.539962	1	ASV189	CO2:collect	18f
ASV1925	2.67584	16.3799	3.92521	3.98315	0.263289	0.987334	ASV192	CO2:collect	18f
ASV1965	2.29983	-0.0645596	4.1014	5.15564	0.160749	0.782022	ASV196	CO2:collect	18f
ASV1994	2.27176	1.56599	1.77309	0.856709	0.83586	1	ASV199	CO2:collect	18f
ASV20010	2.14924	0.0564333	5.43797	1.28561	0.732553	1	ASV200	CO2:collect	18f
ASV2085	1.93212	1.91972	2.98882	0.737394	0.864375	1	ASV208	CO2:collect	18f
ASV2094	1.99101	-1.13937	2.98691	0.404317	0.939349	1	ASV209	CO2:collect	18f
ASV2107	2.00267	-1.08119	5.38319	0.0491191	0.997147	1	ASV210	CO2:collect	18f
ASV2126	2.08017	-19.0173	2.88097	-4.33804	1	1	ASV212	CO2:collect	18f
ASV2145	1.75398	-2.00215	3.33105	-4.63857	1	1	ASV214	CO2:collect	18f
ASV2175	1.70975	0.215439	4.26591	0.086543	0.993402	1	ASV217	CO2:collect	18f
ASV21810	1.48941	1.356	3.01175	3.41679	0.331716	1	ASV218	CO2:collect	18f
ASV21910	1.51056	2.95802	4.51134	0.614017	0.893216	1	ASV219	CO2:collect	18f
ASV22210	1.6158	3.80124	4.44481	1.1692	0.7604	1	ASV222	CO2:collect	18f
ASV2254	1.83644	10.298	3.66847	0.156643	0.984265	1	ASV225	CO2:collect	18f
ASV2274	1.64252	0.74728	3.80523	5.99937	0.111641	0.62211	ASV227	CO2:collect	18f
ASV2284	1.59306	-30	3.82308	-1.10207	1	1	ASV228	CO2:collect	18f
ASV2304	1.57669	-2.65578	3.3075	2.4926	0.476631	1	ASV230	CO2:collect	18f
ASV2365	1.49589	-12.2801	4.39694	-1.91359	1	1	ASV236	CO2:collect	18f
ASV2375	1.47107	0.393934	5.00643	3.58945	0.309345	1	ASV237	CO2:collect	18f
ASV2385	1.25334	-0.468475	4.69738	0.175192	0.981491	1	ASV238	CO2:collect	18f
ASV2427	1.18671	-1.41876	6.2687	0.248828	0.969346	1	ASV242	CO2:collect	18f
ASV2455	1.37997	2.74123	6.25887	0.438799	0.932116	1	ASV245	CO2:collect	18f
ASV25111	1.23764	-0.353754	5.50801	2.93832	0.401234	1	ASV251	CO2:collect	18f
ASV25210	1.38924	-23.6136	5.20617	-1.06725	1	1	ASV252	CO2:collect	18f
ASV2565	1.14932	-0.00609206	3.00777	1.54504	0.671915	1	ASV256	CO2:collect	18f
ASV27110	1.0748	-17.8239	3.61979	-1.7676	1	1	ASV271	CO2:collect	18f
ASV2725	1.00121	-7.34124	4.14434	-3.96608	1	1	ASV272	CO2:collect	18f
ASV2735	0.882634	5.72187	5.30691	-2.67469	1	1	ASV273	CO2:collect	18f
ASV2835	0.948733	-0.242385	5.98407	2.62836	0.452539	1	ASV283	CO2:collect	18f
ASV1148	2196.86	0.791068	0.263043	19.4888	0.000216602	0.000825397	ASV1	collect:tissue	18b
ASV2104	2110.96	4.22965	0.606223	56.6988	2.97996e-12	1.46018e-10	ASV2	collect:tissue	18b
ASV390	555.392	1.10281	0.762926	3.6562	0.301062	0.3688	ASV3	collect:tissue	18b
ASV4100	462.181	0.81983	0.994222	31.5009	6.66719e-07	6.53385e-06	ASV4	collect:tissue	18b
ASV549	587.185	2.98821	0.812102	19.4659	0.000218983	0.000825397	ASV5	collect:tissue	18b
ASV660	351.125	3.14385	0.653914	26.6403	7.00346e-06	3.813e-05	ASV6	collect:tissue	18b
ASV760	340.932	-2.28883	0.429765	38.3661	2.36441e-08	3.86188e-07	ASV7	collect:tissue	18b
ASV855	314.627	1.0461	0.628762	7.28426	0.0633687	0.119426	ASV8	collect:tissue	18b
ASV960	274.288	1.56644	1.16149	6.30013	0.0978872	0.177647	ASV9	collect:tissue	18b
ASV1036	272.723	2.83927	0.526976	30.1288	1.29658e-06	9.07609e-06	ASV10	collect:tissue	18b
ASV1149	296.016	-1.42171	1.20332	1.82539	0.609425	0.678678	ASV11	collect:tissue	18b
ASV1227	128.111	1.71371	1.09401	4.43735	0.217947	0.29665	ASV12	collect:tissue	18b
ASV1329	119.265	1.93602	1.05878	30.1955	1.25537e-06	9.07609e-06	ASV13	collect:tissue	18b
ASV1430	103.905	0.149559	1.18231	12.5755	0.00565051	0.0153819	ASV14	collect:tissue	18b
ASV1525	136.305	-2.87352	1.66409	6.20932	0.101859	0.178253	ASV15	collect:tissue	18b
ASV1625	111.857	0.502268	1.07035	2.96651	0.396818	0.462954	ASV16	collect:tissue	18b
ASV1730	95.63	-8.05139	1.43397	22.8185	4.40572e-05	0.000196255	ASV17	collect:tissue	18b
ASV1824	93.6081	9.21122	2.15547	13.0097	0.00461572	0.0133041	ASV18	collect:tissue	18b
ASV1917	102.517	-0.204368	0.915013	2.67409	0.444649	0.506693	ASV19	collect:tissue	18b
ASV2022	95.3189	2.29006	0.751677	11.1869	0.0107569	0.0277415	ASV20	collect:tissue	18b
ASV2120	95.315	-0.349086	1.29798	4.05693	0.255382	0.338209	ASV21	collect:tissue	18b
ASV2215	78.1744	4.68432	1.01532	29.4498	1.80133e-06	1.10331e-05	ASV22	collect:tissue	18b
ASV2321	70.3594	-0.513445	1.21124	5.48705	0.139415	0.208873	ASV23	collect:tissue	18b
ASV2424	78.3433	0.703347	1.09075	3.37103	0.337879	0.403806	ASV24	collect:tissue	18b
ASV2527	61.8309	8.38949	3.05401	1.03483	0.792825	0.857177	ASV25	collect:tissue	18b
ASV2616	75.4019	-19.9116	2.19502	9.21763	0.0265331	0.056527	ASV26	collect:tissue	18b
ASV2718	57.5234	5.88824	1.26657	25.3837	1.28358e-05	6.28955e-05	ASV27	collect:tissue	18b
ASV2815	59.1981	4.94437	0.942924	32.3192	4.48246e-07	5.49101e-06	ASV28	collect:tissue	18b
ASV29	66.3126	-2.00828	1.00136	10.9373	0.0120699	0.0295712	ASV29	collect:tissue	18b
ASV3015	72.0737	6.47257	1.5113	19.272	0.000240177	0.000840621	ASV30	collect:tissue	18b
ASV3119	48.5999	11.3209	1.89614	-3.91514	1	1	ASV31	collect:tissue	18b
ASV3217	46.3158	5.0465	1.04172	38.6804	2.02842e-08	3.86188e-07	ASV32	collect:tissue	18b
ASV3315	44.9814	2.37123	1.02463	9.87335	0.0196739	0.0459059	ASV33	collect:tissue	18b
ASV3415	40.0834	3.7354	1.17413	13.7862	0.00321114	0.0098341	ASV34	collect:tissue	18b
ASV3515	39.3949	1.96731	1.27499	4.68624	0.196268	0.274775	ASV35	collect:tissue	18b
ASV3615	37.0999	-1.43834	2.14808	3.94558	0.2674	0.344806	ASV36	collect:tissue	18b
ASV3715	39.6361	-10.0084	7.96785	0.000257589	0.999999	1	ASV37	collect:tissue	18b
ASV3815	37.7534	2.02478	1.12865	14.5517	0.00224269	0.00732613	ASV38	collect:tissue	18b
ASV3915	36.1151	4.42782	1.6417	5.49183	0.139128	0.208873	ASV39	collect:tissue	18b
ASV4015	44.979	7.50869	2.66634	5.46628	0.140669	0.208873	ASV40	collect:tissue	18b
ASV4120	37.6375	-7.75632	2.9698	7.87445	0.0486789	0.0954107	ASV41	collect:tissue	18b
ASV4217	25.6138	-8.37326	2.87043	9.59619	0.0223297	0.0497344	ASV42	collect:tissue	18b
ASV4316	26.8654	2.37209	3.37999	-1.14127	1	1	ASV43	collect:tissue	18b
ASV4415	24.6804	12.3425	3.18186	0.985763	0.804697	0.857177	ASV44	collect:tissue	18b
ASV4515	36.1456	3.98626	2.66545	3.68607	0.297419	0.3688	ASV45	collect:tissue	18b
ASV4615	20.5762	-3.17012	2.6407	5.92637	0.115248	0.19473	ASV46	collect:tissue	18b
ASV4715	19.4722	-8.10457	2.77304	8.65328	0.0342742	0.0699764	ASV47	collect:tissue	18b
ASV4812	29.4969	13.1514	3.34378	5.69546	0.127404	0.208094	ASV48	collect:tissue	18b
ASV49	17.7388	-1.62492	1.89608	0.279433	0.963849	NA	ASV49	collect:tissue	18b
ASV5015	16.3078	-0.736149	2.05552	2.49267	0.476616	NA	ASV50	collect:tissue	18b
ASV51	16.7965	2.03892	3.17509	4.45298	0.216523	NA	ASV51	collect:tissue	18b
ASV5215	17.2723	-9.52635	3.27828	3.9453	0.267432	NA	ASV52	collect:tissue	18b
ASV5313	17.8464	-19.829	2.87211	2.45239	0.483957	NA	ASV53	collect:tissue	18b
ASV54	15.4307	-0.275449	1.28338	6.57674	0.0866846	NA	ASV54	collect:tissue	18b
ASV5515	14.4295	5.22979	2.43421	-5.12735	1	NA	ASV55	collect:tissue	18b
ASV5610	18.5433	7.04499	3.58074	2.90788	0.406048	NA	ASV56	collect:tissue	18b
ASV589	15.4101	1.9795	1.68529	8.77472	0.0324411	NA	ASV58	collect:tissue	18b
ASV599	13.7834	-1.80741	3.26323	1.08703	0.780205	NA	ASV59	collect:tissue	18b
ASV6015	14.8659	5.29017	2.42249	7.63659	0.0541509	NA	ASV60	collect:tissue	18b
ASV6114	11.9726	-6.92008	3.63841	5.85281	0.118995	NA	ASV61	collect:tissue	18b
ASV6213	12.3118	-13.5609	3.76471	-0.379176	1	NA	ASV62	collect:tissue	18b
ASV6315	19.932	9.95003	3.78295	4.83469	0.18431	0.265623	ASV63	collect:tissue	18b
ASV6412	11.6996	-2.51313	3.09949	1.70483	0.635861	NA	ASV64	collect:tissue	18b
ASV6511	11.9624	-0.798471	1.97714	1.07674	0.782692	NA	ASV65	collect:tissue	18b
ASV6615	11.9316	-0.288182	2.25029	-0.0451693	1	NA	ASV66	collect:tissue	18b
ASV6710	11.9036	-4.92467	4.88581	0.795533	0.850535	NA	ASV67	collect:tissue	18b
ASV6815	11.6716	-4.66006	1.86126	3.53019	0.316867	NA	ASV68	collect:tissue	18b
ASV699	11.8118	-1.23119	2.32693	0.893319	0.82704	NA	ASV69	collect:tissue	18b
ASV7015	11.379	7.46305	2.45088	1.16365	0.761736	NA	ASV70	collect:tissue	18b
ASV7114	11.8642	1.61303	2.99068	0.612046	0.893669	NA	ASV71	collect:tissue	18b
ASV7213	14.6109	15.4713	3.14128	6.38189	0.0944388	NA	ASV72	collect:tissue	18b
ASV7313	11.626	-25.0611	4.17385	4.32841	0.228116	NA	ASV73	collect:tissue	18b
ASV7415	10.6588	-1.60457	3.18722	8.00703	0.0458667	NA	ASV74	collect:tissue	18b
ASV7510	9.58179	-1.17608	1.98908	1.80688	0.613439	NA	ASV75	collect:tissue	18b
ASV7610	9.15333	1.00502	2.65741	8.29191	0.0403488	NA	ASV76	collect:tissue	18b
ASV779	8.92274	0.401725	2.09854	14.9874	0.00182746	NA	ASV77	collect:tissue	18b
ASV7815	9.47928	4.56258	3.0344	2.23713	0.524671	NA	ASV78	collect:tissue	18b
ASV799	10.1039	4.50065	2.17744	8.92312	0.0303307	NA	ASV79	collect:tissue	18b
ASV809	10.7815	-0.0344284	5.1648	0.077753	0.994366	NA	ASV80	collect:tissue	18b
ASV8118	8.86613	-0.145705	2.03658	0.582174	0.900501	NA	ASV81	collect:tissue	18b
ASV8216	7.84196	-6.47434	5.20722	1.43139	0.698193	NA	ASV82	collect:tissue	18b
ASV8313	9.87632	6.75812	4.68969	-0.515738	1	NA	ASV83	collect:tissue	18b
ASV8412	9.17241	-27.5138	4.46236	4.28489	0.232299	NA	ASV84	collect:tissue	18b
ASV8710	9.96769	-6.84557	5.13435	0.492525	0.920531	NA	ASV87	collect:tissue	18b
ASV889	9.10884	11.615	5.2358	-0.356566	1	NA	ASV88	collect:tissue	18b
ASV89	7.13713	-6.60915	2.70938	7.17468	0.0665337	NA	ASV89	collect:tissue	18b
ASV9015	6.99115	8.34058	4.29256	-0.439306	1	NA	ASV90	collect:tissue	18b
ASV9115	7.05657	-14.155	6.29404	-0.304186	1	NA	ASV91	collect:tissue	18b
ASV9216	8.54065	0.308999	2.35599	0.693384	0.874759	NA	ASV92	collect:tissue	18b
ASV9313	8.72703	-6.59419	4.11761	1.96421	0.579868	NA	ASV93	collect:tissue	18b
ASV9412	7.11881	2.77006	3.55678	8.24632	0.041186	NA	ASV94	collect:tissue	18b
ASV9515	6.41537	-6.44745	6.15237	1.46343	0.690736	NA	ASV95	collect:tissue	18b
ASV96	6.48807	-5.83697	6.73723	1.13922	0.767616	NA	ASV96	collect:tissue	18b
ASV9815	6.11346	-1.88708	2.86873	0.532608	0.911671	NA	ASV98	collect:tissue	18b
ASV9915	6.09757	-0.630029	2.25214	0.950473	0.813234	NA	ASV99	collect:tissue	18b
ASV10114	6.24356	12.4658	5.28659	0.796913	0.850205	NA	ASV101	collect:tissue	18b
ASV106	6.19501	-1.83831	2.18775	2.89589	0.407957	NA	ASV106	collect:tissue	18b
ASV1079	5.61553	-2.76775	4.6568	-1.45059	1	NA	ASV107	collect:tissue	18b
ASV108	6.37713	1.42884	4.94456	0.585232	0.899805	NA	ASV108	collect:tissue	18b
ASV109	5.10039	-2.03376	2.40822	1.82713	0.609049	NA	ASV109	collect:tissue	18b
ASV11013	5.01657	-2.10285	4.59537	0.370271	0.946313	NA	ASV110	collect:tissue	18b
ASV11118	5.26426	3.60585	3.10335	6.74697	0.0804151	NA	ASV111	collect:tissue	18b
ASV11213	7.73704	2.21731	4.67777	0.630025	0.889526	NA	ASV112	collect:tissue	18b
ASV11313	4.92833	-4.71371	2.46535	4.69079	0.195891	NA	ASV113	collect:tissue	18b
ASV115	4.5576	-1.73979	3.43945	0.211713	0.975677	NA	ASV115	collect:tissue	18b
ASV11815	4.07504	-5.36884	5.36148	2.07126	0.557749	NA	ASV118	collect:tissue	18b
ASV1209	3.94047	-4.79478	2.34307	5.2603	0.153699	NA	ASV120	collect:tissue	18b
ASV1259	3.72255	5.8951	5.44412	-1.80085	1	NA	ASV125	collect:tissue	18b
ASV126	3.30169	-2.38424	5.27776	0.826334	0.843158	NA	ASV126	collect:tissue	18b
ASV1279	3.5418	-14.6106	6.92149	0.813374	0.846266	NA	ASV127	collect:tissue	18b
ASV1299	3.25957	-3.41589	2.89368	1.64399	0.649456	NA	ASV129	collect:tissue	18b
ASV131	2.97686	-1.87272	2.82919	1.76091	0.623478	NA	ASV131	collect:tissue	18b
ASV13410	2.77654	-13.3342	4.72778	-1.02093	1	NA	ASV134	collect:tissue	18b
ASV137	2.66474	-4.1237	4.28194	1.57169	0.665826	NA	ASV137	collect:tissue	18b
ASV141	3.14685	12.846	5.30213	-0.933624	1	NA	ASV141	collect:tissue	18b
ASV14211	2.54123	-0.762444	5.03966	0.591874	0.89829	NA	ASV142	collect:tissue	18b
ASV1459	2.39874	-4.90886	5.75845	1.25395	0.740095	NA	ASV145	collect:tissue	18b
ASV148	2.12481	-1.65125	6.75051	0.191624	0.97893	NA	ASV148	collect:tissue	18b
ASV1589	1.82279	-2.33074	5.14853	0.22924	0.972736	NA	ASV158	collect:tissue	18b
ASV161	1.7295	6.05726	4.29389	-2.90906	1	NA	ASV161	collect:tissue	18b
ASV16410	1.72731	0.735746	5.08595	3.75157	0.28957	NA	ASV164	collect:tissue	18b
ASV16510	1.66118	19.245	6.75175	-1.08447	1	NA	ASV165	collect:tissue	18b
ASV1669	1.71177	-3.16695	4.61592	0.39934	0.940379	NA	ASV166	collect:tissue	18b
ASV17211	1.48739	-4.60412	4.49925	1.77893	0.619531	NA	ASV172	collect:tissue	18b
ASV1779	1.46423	-4.36841	5.5241	0.839731	0.839942	NA	ASV177	collect:tissue	18b
ASV1809	1.48109	-2.19497	3.02901	0.711553	0.870483	NA	ASV180	collect:tissue	18b
ASV1849	1.2105	-0.185144	6.44432	0.694557	0.874483	NA	ASV184	collect:tissue	18b
ASV185	1.24093	-12.902	5.69942	-1.58393	1	NA	ASV185	collect:tissue	18b
ASV194	1.22113	-2.70657	5.78858	0.329796	0.954331	NA	ASV194	collect:tissue	18b
ASV2009	1.16811	2.83319	7.12552	0.42095	0.935881	NA	ASV200	collect:tissue	18b
ASV204	1.01377	-3.09415	5.33526	0.838561	0.840223	NA	ASV204	collect:tissue	18b
ASV2189	0.862655	-1.26225	6.37088	0.0640587	0.99577	NA	ASV218	collect:tissue	18b
ASV2199	0.882643	-3.75635	4.83794	0.727234	0.86678	NA	ASV219	collect:tissue	18b
ASV2229	1.16654	-2.35491	5.7553	0.405188	0.939169	NA	ASV222	collect:tissue	18b
ASV263	0.67508	0.226143	7.05433	2.00491	0.571389	NA	ASV263	collect:tissue	18b
ASV1146	2196.86	0.192156	0.186843	1.04961	0.305597	1	ASV1	CO2:tissue	18b
ASV2100	2110.96	0.526587	0.43056	1.44511	0.229314	1	ASV2	CO2:tissue	18b
ASV380	555.392	0.0391265	0.541791	0.0048881	0.944261	1	ASV3	CO2:tissue	18b
ASV490	462.181	1.03245	0.698661	1.85404	0.173314	1	ASV4	CO2:tissue	18b
ASV547	587.185	1.28527	0.577134	3.98016	0.0460391	1	ASV5	CO2:tissue	18b
ASV659	351.125	0.0616379	0.462527	0.0165723	0.897569	1	ASV6	CO2:tissue	18b
ASV750	340.932	-0.00824088	0.304315	0.000733013	0.978401	1	ASV7	CO2:tissue	18b
ASV854	314.627	-0.098988	0.445158	0.0475194	0.827437	1	ASV8	CO2:tissue	18b
ASV950	274.288	0.124633	0.800645	0.0917596	0.761952	1	ASV9	CO2:tissue	18b
ASV1035	272.723	0.0687146	0.371804	0.0324778	0.856983	1	ASV10	CO2:tissue	18b
ASV1147	296.016	0.409795	0.828512	0.22075	0.638469	1	ASV11	CO2:tissue	18b
ASV1226	128.111	-1.32931	0.784303	3.31483	0.0686575	1	ASV12	CO2:tissue	18b
ASV1328	119.265	0.971788	0.729537	1.55377	0.212579	1	ASV13	CO2:tissue	18b
ASV1429	103.905	-0.488837	0.762248	0.203637	0.651801	1	ASV14	CO2:tissue	18b
ASV1524	136.305	0.234003	1.15264	0.122244	0.726613	1	ASV15	CO2:tissue	18b
ASV1624	111.857	-0.0504529	0.760063	0.00393627	0.949974	1	ASV16	CO2:tissue	18b
ASV1729	95.63	1.08721	0.960091	0.754671	0.385002	1	ASV17	CO2:tissue	18b
ASV1820	93.6081	-2.55067	1.52693	0.752519	0.38568	1	ASV18	CO2:tissue	18b
ASV1916	102.517	0.0317095	0.649453	0.00223067	0.96233	1	ASV19	CO2:tissue	18b
ASV2021	95.3189	-0.0734591	0.523679	0.0182955	0.892406	1	ASV20	CO2:tissue	18b
ASV2119	95.315	-0.514059	0.920655	0.266327	0.605806	1	ASV21	CO2:tissue	18b
ASV2214	78.1744	-0.14779	0.656782	0.0460505	0.830084	1	ASV22	CO2:tissue	18b
ASV2320	70.3594	1.04818	0.767874	1.65466	0.198326	1	ASV23	CO2:tissue	18b
ASV2420	78.3433	-0.168772	0.774678	0.044793	0.832385	1	ASV24	CO2:tissue	18b
ASV2526	61.8309	1.47796	2.16451	0.0363814	0.84873	1	ASV25	CO2:tissue	18b
ASV2615	75.4019	2.93844	1.5437	0.548693	0.458852	1	ASV26	CO2:tissue	18b
ASV2717	57.5234	0.540447	0.863521	0.0324204	0.857108	1	ASV27	CO2:tissue	18b
ASV2814	59.1981	-0.320749	0.603252	0.272642	0.601565	1	ASV28	CO2:tissue	18b
ASV2911	66.3126	0.0379231	0.702002	0.00271573	0.958439	1	ASV29	CO2:tissue	18b
ASV3014	72.0737	1.18429	1.06696	1.08236	0.298169	1	ASV30	CO2:tissue	18b
ASV3118	48.5999	1.51128	1.30185	1.25849	0.261937	1	ASV31	CO2:tissue	18b
ASV3216	46.3158	0.639534	0.682847	0.822404	0.364478	1	ASV32	CO2:tissue	18b
ASV3314	44.9814	0.549429	0.574642	1.01296	0.314196	1	ASV33	CO2:tissue	18b
ASV3414	40.0834	-0.222102	0.788085	0.0679579	0.794334	1	ASV34	CO2:tissue	18b
ASV3514	39.3949	-1.38492	0.882765	2.46335	0.11653	1	ASV35	CO2:tissue	18b
ASV3614	37.0999	-0.67512	1.51914	0.236015	0.627099	1	ASV36	CO2:tissue	18b
ASV3714	39.6361	-9.01148	5.65897	-0.000872223	1	1	ASV37	CO2:tissue	18b
ASV3814	37.7534	0.479349	0.710474	0.571468	0.449676	1	ASV38	CO2:tissue	18b
ASV3914	36.1151	-1.06845	1.1005	0.901843	0.342288	1	ASV39	CO2:tissue	18b
ASV4014	44.979	2.02476	1.89102	0.734327	0.391484	1	ASV40	CO2:tissue	18b
ASV4119	37.6375	-0.936734	2.07469	0.16532	0.684305	1	ASV41	CO2:tissue	18b
ASV4216	25.6138	-2.02206	2.00828	0.643506	0.422444	1	ASV42	CO2:tissue	18b
ASV4315	26.8654	-26.8652	2.41178	0.629051	0.427704	1	ASV43	CO2:tissue	18b
ASV4414	24.6804	-29.9408	2.26194	3.46107	0.0628295	1	ASV44	CO2:tissue	18b
ASV4514	36.1456	0.648607	1.88474	0.105428	0.74541	1	ASV45	CO2:tissue	18b
ASV4614	20.5762	-1.87102	1.8996	-1.93586	1	1	ASV46	CO2:tissue	18b
ASV4714	19.4722	-1.4869	1.93859	0.419076	0.517399	1	ASV47	CO2:tissue	18b
ASV4811	29.4969	0.41644	2.35053	0.0174592	0.894879	1	ASV48	CO2:tissue	18b
ASV4911	17.7388	0.696611	1.34061	0.712415	0.398643	1	ASV49	CO2:tissue	18b
ASV5014	16.3078	-0.696743	1.44643	0.0463137	0.829607	1	ASV50	CO2:tissue	18b
ASV5112	16.7965	-0.469904	2.24449	0.0311351	0.859939	1	ASV51	CO2:tissue	18b
ASV5214	17.2723	-6.45482	2.32266	0.460384	0.497445	1	ASV52	CO2:tissue	18b
ASV5312	17.8464	2.52332	2.03119	0.466981	0.494379	1	ASV53	CO2:tissue	18b
ASV548	15.4307	1.14748	0.851662	1.98886	0.15846	1	ASV54	CO2:tissue	18b
ASV5514	14.4295	-0.821099	1.6974	0.196152	0.657845	1	ASV55	CO2:tissue	18b
ASV569	18.5433	20.6189	2.54083	1.26672	0.260383	1	ASV56	CO2:tissue	18b
ASV588	15.4101	-0.0424995	1.17866	0.00277048	0.958022	1	ASV58	CO2:tissue	18b
ASV598	13.7834	-0.355346	2.32776	-3.9974	1	1	ASV59	CO2:tissue	18b
ASV6014	14.8659	1.37668	1.7285	-0.151763	1	1	ASV60	CO2:tissue	18b
ASV6113	11.9726	-11.2246	2.58543	0.926093	0.33588	1	ASV61	CO2:tissue	18b
ASV6212	12.3118	-0.105321	2.64825	-0.00101931	1	1	ASV62	CO2:tissue	18b
ASV6314	19.932	1.70465	2.67678	0.398111	0.528066	1	ASV63	CO2:tissue	18b
ASV6411	11.6996	-0.408358	2.19699	0.0693281	0.792318	1	ASV64	CO2:tissue	18b
ASV6510	11.9624	-0.260103	1.38322	0.00387682	0.950352	1	ASV65	CO2:tissue	18b
ASV6614	11.9316	-3.69734	1.60153	5.01166	0.0251772	1	ASV66	CO2:tissue	18b
ASV679	11.9036	18.4131	3.46763	0.598836	0.439022	1	ASV67	CO2:tissue	18b
ASV6814	11.6716	0.591305	1.29211	0.0609967	0.804928	1	ASV68	CO2:tissue	18b
ASV698	11.8118	1.66061	1.65247	1.20445	0.272434	1	ASV69	CO2:tissue	18b
ASV7014	11.379	-3.70691	1.74408	0.683963	0.408225	1	ASV70	CO2:tissue	18b
ASV7113	11.8642	1.12962	2.14336	0.37244	0.541677	1	ASV71	CO2:tissue	18b
ASV7212	14.6109	1.80684	2.23283	-0.00190404	1	1	ASV72	CO2:tissue	18b
ASV7312	11.626	-26.0771	2.95786	2.58142	0.108125	1	ASV73	CO2:tissue	18b
ASV7414	10.6588	2.14902	2.26571	0.030321	0.861764	1	ASV74	CO2:tissue	18b
ASV759	9.58179	-0.368978	1.40045	0.0360864	0.849337	1	ASV75	CO2:tissue	18b
ASV769	9.15333	-1.74384	1.88933	0.261037	0.609409	1	ASV76	CO2:tissue	18b
ASV778	8.92274	-4.07219	1.50304	1.8438	0.174506	1	ASV77	CO2:tissue	18b
ASV7814	9.47928	-7.17242	2.16957	-2.93492	1	1	ASV78	CO2:tissue	18b
ASV798	10.1039	0.788169	1.54801	0.123119	0.725676	1	ASV79	CO2:tissue	18b
ASV808	10.7815	4.05997	3.66776	0.0759553	0.782855	1	ASV80	CO2:tissue	18b
ASV8117	8.86613	-2.1961	1.43534	-7.6338	1	1	ASV81	CO2:tissue	18b
ASV8215	7.84196	-3.64214	3.69597	0.711217	0.39904	1	ASV82	CO2:tissue	18b
ASV8312	9.87632	0.319121	3.29864	0.00832047	0.92732	1	ASV83	CO2:tissue	18b
ASV8411	9.17241	-1.93121	3.1655	0.087778	0.767021	1	ASV84	CO2:tissue	18b
ASV879	9.96769	12.359	3.64644	0.185931	0.666325	1	ASV87	CO2:tissue	18b
ASV888	9.10884	0.881589	3.69333	0.0336265	0.854503	1	ASV88	CO2:tissue	18b
ASV8911	7.13713	-0.926828	1.90216	0.220419	0.638721	1	ASV89	CO2:tissue	18b
ASV9014	6.99115	-2.57868	3.03193	0.581126	0.445871	1	ASV90	CO2:tissue	18b
ASV9114	7.05657	-2.97986	4.45837	0.386807	0.533983	1	ASV91	CO2:tissue	18b
ASV9215	8.54065	1.03221	1.66427	0.405051	0.524492	1	ASV92	CO2:tissue	18b
ASV9312	8.72703	-0.0875768	2.90894	-0.00382281	1	1	ASV93	CO2:tissue	18b
ASV9411	7.11881	-1.70228	2.53381	0.110068	0.740067	1	ASV94	CO2:tissue	18b
ASV9514	6.41537	-12.3999	4.37472	0.0049296	0.944026	1	ASV95	CO2:tissue	18b
ASV9611	6.48807	-5.27045	4.78263	0.672357	0.412231	1	ASV96	CO2:tissue	18b
ASV9814	6.11346	1.25333	2.03495	0.466673	0.494522	1	ASV98	CO2:tissue	18b
ASV9914	6.09757	-2.16995	1.61644	1.20133	0.273056	1	ASV99	CO2:tissue	18b
ASV10113	6.24356	8.41451	3.7559	-0.081452	1	1	ASV101	CO2:tissue	18b
ASV1066	6.19501	0.144341	1.52977	0.0124894	0.911017	1	ASV106	CO2:tissue	18b
ASV1078	5.61553	-1.47429	3.2897	0.4158	0.51904	1	ASV107	CO2:tissue	18b
ASV10811	6.37713	-0.938344	3.51015	0.0345792	0.85248	1	ASV108	CO2:tissue	18b
ASV1095	5.10039	-1.87171	1.71019	1.24537	0.264438	1	ASV109	CO2:tissue	18b
ASV11012	5.01657	-6.15183	3.27861	-1.58834	1	1	ASV110	CO2:tissue	18b
ASV11117	5.26426	2.01333	2.19735	0.326993	0.567435	1	ASV111	CO2:tissue	18b
ASV11212	7.73704	4.57428	3.31076	0.957767	0.32775	1	ASV112	CO2:tissue	18b
ASV11312	4.92833	-0.201326	1.7327	0.0233266	0.878611	1	ASV113	CO2:tissue	18b
ASV1156	4.5576	0.00637094	2.44637	-0.000181093	1	1	ASV115	CO2:tissue	18b
ASV11814	4.07504	-12.3005	3.81218	-1.22493	1	1	ASV118	CO2:tissue	18b
ASV1208	3.94047	-0.66528	1.6431	0.0797661	0.777615	1	ASV120	CO2:tissue	18b
ASV1258	3.72255	1.79867	3.85845	0.172533	0.67787	1	ASV125	CO2:tissue	18b
ASV1265	3.30169	1.08064	3.74571	0.136652	0.711632	1	ASV126	CO2:tissue	18b
ASV1278	3.5418	-21.2558	4.91506	1.0745	0.299931	1	ASV127	CO2:tissue	18b
ASV1298	3.25957	2.38876	2.04558	1.11112	0.291839	1	ASV129	CO2:tissue	18b
ASV13112	2.97686	0.406649	2.0145	0.0249152	0.874579	1	ASV131	CO2:tissue	18b
ASV1349	2.77654	-0.846726	3.34757	0.0416736	0.838243	1	ASV134	CO2:tissue	18b
ASV1375	2.66474	-0.309134	3.04377	0.0023184	0.961597	1	ASV137	CO2:tissue	18b
ASV14112	3.14685	-9.41673	3.77081	-0.0485357	1	1	ASV141	CO2:tissue	18b
ASV14210	2.54123	0.816765	3.56986	0.0474436	0.827573	1	ASV142	CO2:tissue	18b
ASV1458	2.39874	-0.596754	4.08525	0.027183	0.869044	1	ASV145	CO2:tissue	18b
ASV1485	2.12481	-28.309	4.80455	-0.695135	1	1	ASV148	CO2:tissue	18b
ASV1588	1.82279	0.445196	3.65926	0.0146244	0.903746	1	ASV158	CO2:tissue	18b
ASV16112	1.7295	-1.40569	3.04127	0.17709	0.673886	1	ASV161	CO2:tissue	18b
ASV1649	1.72731	-4.64876	3.61589	4.68989	0.0303406	1	ASV164	CO2:tissue	18b
ASV1659	1.66118	-2.64831	4.79348	0.294635	0.587266	1	ASV165	CO2:tissue	18b
ASV1668	1.71177	-1.56273	3.27649	0.0876236	0.76722	1	ASV166	CO2:tissue	18b
ASV17210	1.48739	-8.09131	3.20312	-2.26431	1	1	ASV172	CO2:tissue	18b
ASV1778	1.46423	-0.683152	3.92367	0.0211194	0.884454	1	ASV177	CO2:tissue	18b
ASV1808	1.48109	-0.53325	2.14683	0.0057605	0.9395	1	ASV180	CO2:tissue	18b
ASV1848	1.2105	-1.65771	4.57074	0.122343	0.726508	1	ASV184	CO2:tissue	18b
ASV1855	1.24093	-0.641337	4.04438	0.0129044	0.909557	1	ASV185	CO2:tissue	18b
ASV1945	1.22113	2.97779	4.11423	0.483105	0.487019	1	ASV194	CO2:tissue	18b
ASV2008	1.16811	0.734651	5.06771	0.0320056	0.858015	1	ASV200	CO2:tissue	18b
ASV2046	1.01377	0.225233	3.78755	0.00608462	0.937825	1	ASV204	CO2:tissue	18b
ASV2188	0.862655	8.67983	4.53539	-1.47691	1	1	ASV218	CO2:tissue	18b
ASV2198	0.882643	-1.58236	3.43676	0.198039	0.656309	1	ASV219	CO2:tissue	18b
ASV2228	1.16654	0.480953	4.09323	-0.00578848	1	1	ASV222	CO2:tissue	18b
ASV2635	0.67508	3.63301	5.01289	0.0883257	0.766317	1	ASV263	CO2:tissue	18b
ASV1144	2196.86	0.0902892	0.263012	0.768278	0.857039	1	ASV1	CO2:collect	18b
ASV290	2110.96	-0.84802	0.606176	5.91405	0.115868	1	ASV2	CO2:collect	18b
ASV370	555.392	-0.582865	0.763035	1.84894	0.604343	1	ASV3	CO2:collect	18b
ASV489	462.181	-1.2944	1.00856	2.45411	0.483642	1	ASV4	CO2:collect	18b
ASV545	587.185	0.0817602	0.811876	6.45076	0.0916249	1	ASV5	CO2:collect	18b
ASV650	351.125	-0.593478	0.651918	1.39505	0.706696	1	ASV6	CO2:collect	18b
ASV740	340.932	-1.55153	0.428305	13.556	0.0035763	0.241401	ASV7	CO2:collect	18b
ASV850	314.627	-1.85667	0.631702	14.2544	0.00257853	0.241401	ASV8	CO2:collect	18b
ASV949	274.288	2.60707	1.17934	5.42133	0.14342	1	ASV9	CO2:collect	18b
ASV1034	272.723	-0.743888	0.526315	3.53364	0.316425	1	ASV10	CO2:collect	18b
ASV1145	296.016	2.88011	1.17632	4.07973	0.252982	1	ASV11	CO2:collect	18b
ASV1225	128.111	-2.49861	1.1185	9.54025	0.022907	0.618488	ASV12	CO2:collect	18b
ASV1327	119.265	0.69453	1.04517	1.69485	0.638078	1	ASV13	CO2:collect	18b
ASV1420	103.905	-0.899998	1.16553	3.65303	0.301451	1	ASV14	CO2:collect	18b
ASV1523	136.305	0.887032	1.60443	0.491886	0.92067	1	ASV15	CO2:collect	18b
ASV1623	111.857	-0.0467482	1.06957	1.35675	0.715705	1	ASV16	CO2:collect	18b
ASV1720	95.63	3.56115	1.36645	6.56889	0.0869847	1	ASV17	CO2:collect	18b
ASV1819	93.6081	12.7587	2.1558	2.15244	0.541377	1	ASV18	CO2:collect	18b
ASV1915	102.517	0.00117871	0.913765	1.33488	0.720869	1	ASV19	CO2:collect	18b
ASV2020	95.3189	-0.13941	0.747928	0.355882	0.949198	1	ASV20	CO2:collect	18b
ASV2118	95.315	0.916041	1.29535	0.943445	0.814933	1	ASV21	CO2:collect	18b
ASV2213	78.1744	-1.51627	0.979612	4.33238	0.227738	1	ASV22	CO2:collect	18b
ASV2319	70.3594	-0.603948	1.22344	3.71506	0.293921	1	ASV23	CO2:collect	18b
ASV2419	78.3433	0.186607	1.08988	0.14026	0.986603	1	ASV24	CO2:collect	18b
ASV2525	61.8309	5.13898	3.06194	3.03517	0.386234	1	ASV25	CO2:collect	18b
ASV2614	75.4019	-2.34364	2.17613	1.4295	0.698634	1	ASV26	CO2:collect	18b
ASV2716	57.5234	-0.696721	1.2491	4.61148	0.202559	1	ASV27	CO2:collect	18b
ASV2813	59.1981	-1.49004	0.87839	4.33618	0.227376	1	ASV28	CO2:collect	18b
ASV2910	66.3126	0.550653	0.993187	1.71987	0.632526	1	ASV29	CO2:collect	18b
ASV3013	72.0737	-0.101565	1.50136	0.967397	0.80914	1	ASV30	CO2:collect	18b
ASV3117	48.5999	1.94591	1.8213	2.32176	0.508365	1	ASV31	CO2:collect	18b
ASV3215	46.3158	0.392297	0.985182	3.09979	0.376493	1	ASV32	CO2:collect	18b
ASV3313	44.9814	-1.01314	1.03037	2.0964	0.552641	1	ASV33	CO2:collect	18b
ASV3413	40.0834	-0.908431	1.18827	1.75679	0.624383	1	ASV34	CO2:collect	18b
ASV3513	39.3949	1.22822	1.26969	1.16403	0.761643	1	ASV35	CO2:collect	18b
ASV3613	37.0999	1.61366	2.18225	-0.0294701	1	1	ASV36	CO2:collect	18b
ASV3713	39.6361	-27.0655	7.97267	0.852854	0.836788	1	ASV37	CO2:collect	18b
ASV3813	37.7534	2.40281	1.12909	10.4973	0.0147789	0.498788	ASV38	CO2:collect	18b
ASV3913	36.1151	-0.814847	1.63994	0.999672	0.801331	1	ASV39	CO2:collect	18b
ASV4013	44.979	-2.0322	2.66228	0.440648	0.931723	1	ASV40	CO2:collect	18b
ASV4118	37.6375	1.12549	2.9155	0.838416	0.840258	1	ASV41	CO2:collect	18b
ASV4215	25.6138	1.19519	2.82024	0.194163	0.978526	1	ASV42	CO2:collect	18b
ASV4314	26.8654	-1.55182	3.35052	2.59431	0.458488	1	ASV43	CO2:collect	18b
ASV4413	24.6804	-5.76852	3.18679	2.74835	0.432073	1	ASV44	CO2:collect	18b
ASV4513	36.1456	-3.14264	2.67792	3.50309	0.320362	1	ASV45	CO2:collect	18b
ASV4613	20.5762	-1.51377	2.63755	2.19823	0.532296	1	ASV46	CO2:collect	18b
ASV4713	19.4722	0.118092	2.72648	0.751467	0.861037	1	ASV47	CO2:collect	18b
ASV4810	29.4969	1.5735	3.30806	0.746435	0.862231	1	ASV48	CO2:collect	18b
ASV4910	17.7388	3.3554	1.89272	3.80615	0.283172	1	ASV49	CO2:collect	18b
ASV5013	16.3078	0.215	2.05627	1.1733	0.759414	1	ASV50	CO2:collect	18b
ASV5111	16.7965	4.05705	3.18961	0.105576	0.99116	1	ASV51	CO2:collect	18b
ASV5213	17.2723	-15.9763	3.28514	3.70877	0.294677	1	ASV52	CO2:collect	18b
ASV5311	17.8464	6.03054	2.88627	7.8272	0.0497214	0.958912	ASV53	CO2:collect	18b
ASV546	15.4307	0.725648	1.30061	2.46213	0.482175	1	ASV54	CO2:collect	18b
ASV5513	14.4295	4.68781	2.43575	-3.43404	1	1	ASV55	CO2:collect	18b
ASV568	18.5433	24.625	3.60266	7.96226	0.0467981	0.958912	ASV56	CO2:collect	18b
ASV587	15.4101	-1.52131	1.68416	3.31702	0.34528	1	ASV58	CO2:collect	18b
ASV597	13.7834	13.5543	3.27767	1.4541	0.692903	1	ASV59	CO2:collect	18b
ASV6013	14.8659	2.50662	2.45031	0.909688	0.823089	1	ASV60	CO2:collect	18b
ASV6112	11.9726	0.752434	3.60964	2.46124	0.482336	1	ASV61	CO2:collect	18b
ASV6211	12.3118	-0.0988875	3.72799	0.556378	0.906342	1	ASV62	CO2:collect	18b
ASV6313	19.932	0.00322296	3.76502	0.299411	0.960139	1	ASV63	CO2:collect	18b
ASV6410	11.6996	-0.776365	3.0942	0.103623	0.991399	1	ASV64	CO2:collect	18b
ASV658	11.9624	0.956412	1.96965	0.87754	0.830844	1	ASV65	CO2:collect	18b
ASV6613	11.9316	-1.48614	2.25489	1.20426	0.751983	1	ASV66	CO2:collect	18b
ASV678	11.9036	-4.12708	4.88678	2.06881	0.558249	1	ASV67	CO2:collect	18b
ASV6813	11.6716	-0.551846	1.81102	0.872205	0.83213	1	ASV68	CO2:collect	18b
ASV697	11.8118	2.6227	2.32679	5.57891	0.133994	1	ASV69	CO2:collect	18b
ASV7013	11.379	0.735536	2.45314	2.51114	0.473282	1	ASV70	CO2:collect	18b
ASV7112	11.8642	2.86047	3.00373	2.81576	0.420913	1	ASV71	CO2:collect	18b
ASV7211	14.6109	-13.8015	3.13416	2.3316	0.506495	1	ASV72	CO2:collect	18b
ASV7311	11.626	-5.6593	4.17156	4.96828	0.174134	1	ASV73	CO2:collect	18b
ASV7413	10.6588	-15.1331	3.19399	1.85757	0.602488	1	ASV74	CO2:collect	18b
ASV758	9.58179	-0.555039	1.997	3.35813	0.339634	1	ASV75	CO2:collect	18b
ASV768	9.15333	-9.20376	2.66847	1.61934	0.655013	1	ASV76	CO2:collect	18b
ASV777	8.92274	-2.239	2.09302	11.2435	0.0104796	0.47158	ASV77	CO2:collect	18b
ASV7813	9.47928	0.64453	3.04668	-2.16018	1	1	ASV78	CO2:collect	18b
ASV797	10.1039	-2.45626	2.16981	7.50778	0.0573589	0.967932	ASV79	CO2:collect	18b
ASV807	10.7815	-17.5583	5.16168	1.87553	0.598638	1	ASV80	CO2:collect	18b
ASV8116	8.86613	-1.8051	2.04128	1.50764	0.680507	1	ASV81	CO2:collect	18b
ASV8214	7.84196	2.46691	5.19801	0.357491	0.948877	1	ASV82	CO2:collect	18b
ASV8311	9.87632	30	4.69591	2.77139	0.428231	1	ASV83	CO2:collect	18b
ASV8410	9.17241	-16.407	4.43781	2.19059	0.533803	1	ASV84	CO2:collect	18b
ASV878	9.96769	-9.81808	5.13848	0.419052	0.936279	1	ASV87	CO2:collect	18b
ASV887	9.10884	4.66945	5.20415	1.24931	0.741204	1	ASV88	CO2:collect	18b
ASV8910	7.13713	0.283186	2.67647	0.157422	0.984151	1	ASV89	CO2:collect	18b
ASV9013	6.99115	-0.940366	4.26063	1.28812	0.731956	1	ASV90	CO2:collect	18b
ASV9113	7.05657	2.26386	6.27436	0.102834	0.991495	1	ASV91	CO2:collect	18b
ASV9214	8.54065	-0.295695	2.35654	0.514566	0.91568	1	ASV92	CO2:collect	18b
ASV9311	8.72703	0.261983	4.10196	0.0610412	0.996062	1	ASV93	CO2:collect	18b
ASV9410	7.11881	9.93809	3.56525	0.231144	0.972412	1	ASV94	CO2:collect	18b
ASV9513	6.41537	-1.01798	6.13724	0.611354	0.893828	1	ASV95	CO2:collect	18b
ASV9610	6.48807	3.4317	6.72841	0.634395	0.888515	1	ASV96	CO2:collect	18b
ASV9813	6.11346	2.6106	2.87373	0.795761	0.850481	1	ASV98	CO2:collect	18b
ASV9913	6.09757	3.22828	2.26572	1.72385	0.631644	1	ASV99	CO2:collect	18b
ASV10112	6.24356	-3.04612	5.29835	1.35076	0.717116	1	ASV101	CO2:collect	18b
ASV1065	6.19501	-0.959332	2.17885	1.61798	0.655319	1	ASV106	CO2:collect	18b
ASV1077	5.61553	-0.542721	4.6311	0.428233	0.93435	1	ASV107	CO2:collect	18b
ASV10810	6.37713	1.13553	4.94063	1.05271	0.7885	1	ASV108	CO2:collect	18b
ASV1094	5.10039	0.299617	2.41104	1.21075	0.750426	1	ASV109	CO2:collect	18b
ASV11011	5.01657	-3.17478	4.594	0.537246	0.910636	1	ASV110	CO2:collect	18b
ASV11116	5.26426	13.3142	3.10618	0.294342	0.961089	1	ASV111	CO2:collect	18b
ASV11211	7.73704	-0.942139	4.67982	0.908876	0.823285	1	ASV112	CO2:collect	18b
ASV11311	4.92833	0.198428	2.43462	0.161193	0.983597	1	ASV113	CO2:collect	18b
ASV1155	4.5576	0.616513	3.43751	0.153563	0.984713	1	ASV115	CO2:collect	18b
ASV11813	4.07504	-2.49984	5.35223	1.39282	0.707218	1	ASV118	CO2:collect	18b
ASV1207	3.94047	1.65516	2.31471	1.08922	0.779676	1	ASV120	CO2:collect	18b
ASV1257	3.72255	6.97641	5.44719	-1.06294	1	1	ASV125	CO2:collect	18b
ASV1264	3.30169	0.57523	5.27657	0.0670776	0.995471	1	ASV126	CO2:collect	18b
ASV1277	3.5418	30	6.92592	1.57591	0.664864	1	ASV127	CO2:collect	18b
ASV1297	3.25957	-0.368937	2.87692	-0.00132102	1	1	ASV129	CO2:collect	18b
ASV13111	2.97686	1.01446	2.8282	0.863195	0.834299	1	ASV131	CO2:collect	18b
ASV1348	2.77654	-0.285188	4.69999	0.260229	0.967326	1	ASV134	CO2:collect	18b
ASV1374	2.66474	0.91759	4.26217	0.0779519	0.994345	1	ASV137	CO2:collect	18b
ASV14111	3.14685	10.8453	5.30371	-0.765987	1	1	ASV141	CO2:collect	18b
ASV1428	2.54123	-0.257023	5.04041	-0.0104386	1	1	ASV142	CO2:collect	18b
ASV1457	2.39874	-0.480613	5.7532	0.119442	0.989406	1	ASV145	CO2:collect	18b
ASV1484	2.12481	-5.26475	6.75592	1.15475	0.763876	1	ASV148	CO2:collect	18b
ASV1587	1.82279	-1.4759	5.15301	0.17104	0.982123	1	ASV158	CO2:collect	18b
ASV16111	1.7295	-1.92278	4.27877	1.3445	0.718593	1	ASV161	CO2:collect	18b
ASV1648	1.72731	-3.06579	5.08762	4.30661	0.230202	1	ASV164	CO2:collect	18b
ASV1658	1.66118	-11.3068	6.75593	-0.875141	1	1	ASV165	CO2:collect	18b
ASV1667	1.71177	1.76947	4.61335	0.343652	0.95162	1	ASV166	CO2:collect	18b
ASV1728	1.48739	-1.58344	4.48986	0.949425	0.813487	1	ASV172	CO2:collect	18b
ASV1777	1.46423	1.92338	5.51471	0.129368	0.988094	1	ASV177	CO2:collect	18b
ASV1807	1.48109	1.51876	3.0168	0.850363	0.837387	1	ASV180	CO2:collect	18b
ASV1847	1.2105	-3.17929	6.44549	0.969994	0.808512	1	ASV184	CO2:collect	18b
ASV1854	1.24093	-0.243687	5.68397	0.168051	0.982574	1	ASV185	CO2:collect	18b
ASV1944	1.22113	-1.9863	5.78487	-0.0013363	1	1	ASV194	CO2:collect	18b
ASV2007	1.16811	0.648361	7.124	0.0476063	0.997277	1	ASV200	CO2:collect	18b
ASV2045	1.01377	1.13081	5.33304	0.115617	0.9899	1	ASV204	CO2:collect	18b
ASV2187	0.862655	7.46929	6.38307	-1.42111	1	1	ASV218	CO2:collect	18b
ASV2197	0.882643	1.35899	4.83514	0.0508978	0.996992	1	ASV219	CO2:collect	18b
ASV2227	1.16654	2.1835	5.75239	0.263311	0.966774	1	ASV222	CO2:collect	18b
ASV2634	0.67508	28.9943	7.05705	0.0454149	0.997461	1	ASV263	CO2:collect	18b
ASV1139	2102.71	1.20697	0.509342	5.39404	0.0674062	0.58406	ASV1	collect:tissue	17f
ASV487	56.5576	-0.191339	0.853454	0.537913	0.764176	1	ASV4	collect:tissue	17f
ASV540	40.1868	-12.3129	3.23463	2.64456	0.266527	0.799581	ASV5	collect:tissue	17f
ASV648	27.605	1.95355	0.878149	5.10531	0.0778747	0.58406	ASV6	collect:tissue	17f
ASV739	25.238	-11.5352	4.79199	0.343213	NA	NA	ASV7	collect:tissue	17f
ASV848	15.8818	2.29719	1.69367	1.27496	0.528624	1	ASV8	collect:tissue	17f
ASV947	12.4139	2.85503	1.66943	4.24981	0.119444	0.59722	ASV9	collect:tissue	17f
ASV1030	12.7009	2.14166	2.96166	0.265833	0.875538	1	ASV10	collect:tissue	17f
ASV1326	5.07037	1.39053	1.9561	0.516935	0.772234	1	ASV13	collect:tissue	17f
ASV1522	5.26578	2.70423	2.68929	0.570356	0.751881	1	ASV15	collect:tissue	17f
ASV1622	3.49742	-1.64647	3.57353	0.326006	0.849589	1	ASV16	collect:tissue	17f
ASV1719	3.8082	-0.764621	4.18913	-0.000706159	1	1	ASV17	collect:tissue	17f
ASV2019	2.62176	-0.722632	2.29451	0.479759	0.786723	1	ASV20	collect:tissue	17f
ASV2318	2.456	2.98105	3.60544	1.12261	0.570465	1	ASV23	collect:tissue	17f
ASV2418	2.38598	-1.07744	3.54447	0.124081	0.939845	1	ASV24	collect:tissue	17f
ASV2524	1.94231	2.07364	1.75424	3.24868	0.197042	0.738907	ASV25	collect:tissue	17f
ASV1138	2102.71	0.174801	0.402218	0.190429	0.66256	0.942379	ASV1	CO2:tissue	17f
ASV480	56.5576	0.21366	0.653844	0.0996495	0.752251	0.942379	ASV4	CO2:tissue	17f
ASV539	40.1868	-4.28145	2.54736	1.21413	0.270516	0.746463	ASV5	CO2:tissue	17f
ASV647	27.605	0.219694	0.692009	0.0927297	0.760735	0.942379	ASV6	CO2:tissue	17f
ASV738	25.238	-12.0487	3.79219	0.691072	NA	NA	ASV7	CO2:tissue	17f
ASV847	15.8818	1.5281	1.29027	1.2081	0.271709	0.746463	ASV8	CO2:tissue	17f
ASV940	12.4139	-2.1077	1.2436	2.0241	0.15482	0.746463	ASV9	CO2:tissue	17f
ASV1029	12.7009	0.486705	2.32658	0.0136993	0.906825	0.971598	ASV10	CO2:tissue	17f
ASV1325	5.07037	1.16546	1.54425	0.808588	0.368538	0.789724	ASV13	CO2:tissue	17f
ASV1521	5.26578	1.80699	2.11106	0.237752	0.625834	0.942379	ASV15	CO2:tissue	17f
ASV1621	3.49742	-0.213531	2.82589	-0.0190222	1	1	ASV16	CO2:tissue	17f
ASV1718	3.8082	-3.93454	3.31305	1.0805	0.298585	0.746463	ASV17	CO2:tissue	17f
ASV2018	2.62176	-2.86659	1.81227	1.87483	0.170923	0.746463	ASV20	CO2:tissue	17f
ASV2317	2.456	-1.45865	2.83132	0.194683	0.659047	0.942379	ASV23	CO2:tissue	17f
ASV2417	2.38598	-0.851657	2.82278	0.0537103	0.816728	0.942379	ASV24	CO2:tissue	17f
ASV2520	1.94231	-1.76126	1.39063	1.52114	0.217447	0.746463	ASV25	CO2:tissue	17f
ASV1137	2102.71	-0.165536	0.475704	0.867222	0.648164	1	ASV1	CO2:collect	17f
ASV470	56.5576	-0.441972	0.761705	6.59857	0.0369096	0.553644	ASV4	CO2:collect	17f
ASV538	40.1868	0.631089	3.00593	0.0247227	0.987715	1	ASV5	CO2:collect	17f
ASV640	27.605	-0.529068	0.815221	0.411414	0.814072	1	ASV6	CO2:collect	17f
ASV737	25.238	-4.25427	4.50309	0.130811	NA	NA	ASV7	CO2:collect	17f
ASV840	15.8818	-1.26161	1.5108	0.485656	0.784406	1	ASV8	CO2:collect	17f
ASV939	12.4139	-1.77139	1.47211	2.66257	0.264138	1	ASV9	CO2:collect	17f
ASV1028	12.7009	0.946198	2.71789	-0.0101001	1	1	ASV10	CO2:collect	17f
ASV1324	5.07037	0.718619	1.80795	0.717893	0.698412	1	ASV13	CO2:collect	17f
ASV1520	5.26578	1.70111	2.44701	0.212321	0.89928	1	ASV15	CO2:collect	17f
ASV1620	3.49742	2.34975	3.3375	0.279534	0.869561	1	ASV16	CO2:collect	17f
ASV1717	3.8082	-0.330949	3.90468	0.0475772	0.976492	1	ASV17	CO2:collect	17f
ASV2017	2.62176	-2.11566	2.11094	1.12977	0.568425	1	ASV20	CO2:collect	17f
ASV2316	2.456	-2.64382	3.32837	-0.256332	1	1	ASV23	CO2:collect	17f
ASV2416	2.38598	4.37121	3.30745	1.92552	0.381837	1	ASV24	CO2:collect	17f
ASV2519	1.94231	-1.23964	1.63235	0.517526	0.772006	1	ASV25	CO2:collect	17f
ASV1109	2718.89	-0.953717	0.575162	4.85405	0.0882993	0.42153	ASV1	collect:tissue	17b
ASV280	992.414	-1.09532	0.803269	4.01616	0.134246	0.453879	ASV2	collect:tissue	17b
ASV360	973.385	-0.25526	0.75642	0.582092	0.747481	1	ASV3	collect:tissue	17b
ASV460	853.575	2.36483	1.02468	10.1173	0.00635398	0.112783	ASV4	collect:tissue	17b
ASV537	473.239	3.58499	1.09188	12.1175	0.00233733	0.112783	ASV5	collect:tissue	17b
ASV630	538.884	0.14694	0.753088	0.123343	0.940192	1	ASV6	collect:tissue	17b
ASV730	386.146	1.08274	1.41107	5.6461	0.0594243	0.366964	ASV7	collect:tissue	17b
ASV839	304.177	-0.883197	1.44005	0.729438	0.694392	1	ASV8	collect:tissue	17b
ASV938	263.313	1.87179	0.719776	10.8106	0.00449273	0.112783	ASV9	collect:tissue	17b
ASV1027	236.22	1.06952	1.17296	7.77211	0.0205262	0.186109	ASV10	collect:tissue	17b
ASV1140	241.169	0.671251	1.0505	4.4201	0.109695	0.427584	ASV11	collect:tissue	17b
ASV1224	225.473	3.15415	1.70627	2.75264	0.252506	0.779475	ASV12	collect:tissue	17b
ASV1320	198.949	4.65217	1.95465	4.33569	0.114424	0.427584	ASV13	collect:tissue	17b
ASV1419	90.6346	1.43924	0.624586	5.40045	0.0671905	0.366964	ASV14	collect:tissue	17b
ASV1519	106.671	21.1209	1.81014	7.98604	0.0184439	0.186109	ASV15	collect:tissue	17b
ASV1619	113.489	2.98145	1.70846	7.72932	0.02097	0.186109	ASV16	collect:tissue	17b
ASV1716	62.0159	1.55011	0.644145	6.97557	0.0305684	0.217036	ASV17	collect:tissue	17b
ASV1818	120.457	-0.520898	2.52362	-0.193331	1	1	ASV18	collect:tissue	17b
ASV1914	85.4009	1.13634	1.57019	0.586793	0.745726	1	ASV19	collect:tissue	17b
ASV2016	78.2148	1.63064	2.11758	8.23904	0.0162523	0.186109	ASV20	collect:tissue	17b
ASV2117	125.229	3.29544	3.29381	1.74355	0.418209	0.999505	ASV21	collect:tissue	17b
ASV2315	45.4131	4.38204	2.93171	4.83699	0.0890556	0.42153	ASV23	collect:tissue	17b
ASV2415	60.2125	24.1015	2.42734	10.4185	0.00546579	0.112783	ASV24	collect:tissue	17b
ASV2518	76.6464	6.9542	3.62378	-5.09554e-06	1	1	ASV25	collect:tissue	17b
ASV2613	30.8024	1.76087	0.809674	4.68782	0.0959517	0.425786	ASV26	collect:tissue	17b
ASV2715	51.6913	0.611043	3.08563	0.15721	0.924405	1	ASV27	collect:tissue	17b
ASV2812	40.1504	-0.401038	1.20763	0.137472	0.933573	1	ASV28	collect:tissue	17b
ASV299	38.6588	22.3084	3.82704	1.79515	0.407556	0.999505	ASV29	collect:tissue	17b
ASV3012	34.2963	-2.82641	2.89513	-1.13445	1	1	ASV30	collect:tissue	17b
ASV3116	30.2014	-1.74372	1.51303	2.14947	0.341389	0.897726	ASV31	collect:tissue	17b
ASV3214	29.3414	1.56155	2.4403	-0.331386	1	1	ASV32	collect:tissue	17b
ASV3312	30.6403	18.3981	4.15709	0.952088	0.621236	1	ASV33	collect:tissue	17b
ASV3412	25.6494	20.0746	5.56861	1.43738	NA	NA	ASV34	collect:tissue	17b
ASV3512	19.3573	1.35489	1.03634	1.53334	0.464559	0.999505	ASV35	collect:tissue	17b
ASV3612	15.6202	1.62674	0.962169	2.75338	0.252412	0.779475	ASV36	collect:tissue	17b
ASV3712	22.1075	5.64629	3.04615	-2.97824e-06	1	1	ASV37	collect:tissue	17b
ASV3812	22.2606	0.414312	2.01959	7.40432	0.0246701	0.19462	ASV38	collect:tissue	17b
ASV3912	21.5266	-0.67132	1.60111	0.604279	0.739235	1	ASV39	collect:tissue	17b
ASV4012	21.1927	2.5853	3.88057	1.2629	0.531819	1	ASV40	collect:tissue	17b
ASV4117	13.5414	18.41	3.69929	9.44059e-05	0.999953	1	ASV41	collect:tissue	17b
ASV4214	16.3884	0.501912	2.67761	0.469978	0.79058	1	ASV42	collect:tissue	17b
ASV4313	13.6578	0.518187	2.38805	-0.095129	1	1	ASV43	collect:tissue	17b
ASV4412	12.6722	6.30876	2.87916	-2.74878	1	1	ASV44	collect:tissue	17b
ASV4512	13.7899	1.83076	2.23348	4.10248	0.128575	0.453879	ASV45	collect:tissue	17b
ASV4612	11.8486	21.2193	3.82553	2.29521	0.317397	0.87693	ASV46	collect:tissue	17b
ASV4712	12.9958	-3.20478	3.02705	1.6193	0.445014	0.999505	ASV47	collect:tissue	17b
ASV499	10.5454	24.7222	4.30455	1.26149	0.532196	1	ASV49	collect:tissue	17b
ASV5012	10.6728	20.5371	4.72553	0.32686	0.849226	1	ASV50	collect:tissue	17b
ASV5212	10.3876	11.6098	4.45183	2.27182	0.321129	0.87693	ASV52	collect:tissue	17b
ASV5512	8.29853	1.30358	3.60377	5.46083	0.0651923	0.366964	ASV55	collect:tissue	17b
ASV6012	6.01086	0.638917	1.55938	0.432564	0.805508	1	ASV60	collect:tissue	17b
ASV6312	5.23818	1.51703	2.0256	1.62021	0.444811	0.999505	ASV63	collect:tissue	17b
ASV6612	5.17642	-0.165411	2.85725	0.00344975	0.998277	1	ASV66	collect:tissue	17b
ASV6812	4.58283	1.26576	4.55598	0.548757	NA	NA	ASV68	collect:tissue	17b
ASV7012	4.63987	19.4301	2.8471	-2.37119	1	1	ASV70	collect:tissue	17b
ASV7412	3.85949	-2.00459	2.26775	0.939528	0.62515	1	ASV74	collect:tissue	17b
ASV7812	3.67158	4.71873	4.5981	2.55543	0.278674	0.82441	ASV78	collect:tissue	17b
ASV8115	3.45854	-2.13751	3.32747	4.48614	0.106132	0.427584	ASV81	collect:tissue	17b
ASV8213	3.20825	-0.775159	3.90263	0.0566386	0.972078	1	ASV82	collect:tissue	17b
ASV899	2.31741	-3.30797	4.03942	0.502299	0.777906	1	ASV89	collect:tissue	17b
ASV9012	2.37182	2.16241	4.57897	-0.0356602	1	1	ASV90	collect:tissue	17b
ASV9213	2.00304	-2.35411	2.85684	0.42356	0.809143	1	ASV92	collect:tissue	17b
ASV9512	1.72874	-2.40223	4.00239	0.289288	0.86533	1	ASV95	collect:tissue	17b
ASV969	1.63999	2.51467	2.41396	1.53524	0.464116	0.999505	ASV96	collect:tissue	17b
ASV9812	1.94109	0.923933	3.30996	0.0257507	0.987207	1	ASV98	collect:tissue	17b
ASV9912	1.82368	-0.250129	3.5428	0.0904012	0.955806	1	ASV99	collect:tissue	17b
ASV100	1.96138	-1.45699	4.49251	0.885344	0.642318	1	ASV100	collect:tissue	17b
ASV1049	1.85901	-2.67971	3.87181	0.488437	0.783316	1	ASV104	collect:tissue	17b
ASV1089	1.52458	0.721677	2.09909	0.443336	0.801181	1	ASV108	collect:tissue	17b
ASV11115	1.52467	-0.237003	2.55784	0.0214584	0.989328	1	ASV111	collect:tissue	17b
ASV11812	1.18852	-2.26635	4.02334	0.537556	0.764313	1	ASV118	collect:tissue	17b
ASV1239	1.27932	-0.625579	2.83036	0.193721	0.907683	1	ASV123	collect:tissue	17b
ASV1249	1.16154	-0.400934	4.27629	0.0752433	0.963077	1	ASV124	collect:tissue	17b
ASV1108	2718.89	-0.53204	0.466268	1.19766	0.273789	1	ASV1	CO2:tissue	17b
ASV270	992.414	0.154064	0.651151	0.0517232	0.820091	1	ASV2	CO2:tissue	17b
ASV350	973.385	-0.0954627	0.613223	0.0221162	0.881778	1	ASV3	CO2:tissue	17b
ASV450	853.575	-0.0822311	0.830611	0.00864055	0.92594	1	ASV4	CO2:tissue	17b
ASV530	473.239	1.79732	0.884156	3.53192	0.0601981	0.660336	ASV5	CO2:tissue	17b
ASV629	538.884	0.19749	0.610636	0.102504	0.748846	1	ASV6	CO2:tissue	17b
ASV729	386.146	-2.35141	1.14573	3.18309	0.074404	0.660336	ASV7	CO2:tissue	17b
ASV838	304.177	0.330423	1.16747	0.0640911	0.800143	1	ASV8	CO2:tissue	17b
ASV937	263.313	1.31827	0.583127	4.68742	0.0303843	0.660336	ASV9	CO2:tissue	17b
ASV1026	236.22	2.00039	0.951325	3.96205	0.046537	0.660336	ASV10	CO2:tissue	17b
ASV1130	241.169	1.65998	0.852085	3.46167	0.062807	0.660336	ASV11	CO2:tissue	17b
ASV1220	225.473	3.16509	1.38557	3.26804	0.0706418	0.660336	ASV12	CO2:tissue	17b
ASV1319	198.949	-0.939462	1.58958	-0.143029	1	1	ASV13	CO2:tissue	17b
ASV1418	90.6346	0.352071	0.505675	0.434346	0.509864	1	ASV14	CO2:tissue	17b
ASV1518	106.671	0.366307	1.45482	0.0934482	0.759838	1	ASV15	CO2:tissue	17b
ASV1618	113.489	3.65075	1.40673	2.71708	0.0992796	0.783206	ASV16	CO2:tissue	17b
ASV1715	62.0159	0.376085	0.521101	0.45749	0.498799	1	ASV17	CO2:tissue	17b
ASV1817	120.457	0.328332	2.05891	0.0596294	0.807083	1	ASV18	CO2:tissue	17b
ASV1913	85.4009	2.07685	1.27266	1.45985	0.226955	1	ASV19	CO2:tissue	17b
ASV2015	78.2148	1.71815	1.73398	-0.138841	1	1	ASV20	CO2:tissue	17b
ASV2116	125.229	-0.377791	2.67445	-0.0606439	1	1	ASV21	CO2:tissue	17b
ASV2314	45.4131	-1.51212	2.36931	0.191273	0.66186	1	ASV23	CO2:tissue	17b
ASV2414	60.2125	4.92309	1.9754	2.12938	0.1445	1	ASV24	CO2:tissue	17b
ASV2517	76.6464	-2.93904	2.93662	7.58029e-07	0.999305	1	ASV25	CO2:tissue	17b
ASV2612	30.8024	0.369705	0.654446	0.281743	0.595561	1	ASV26	CO2:tissue	17b
ASV2714	51.6913	-2.54413	2.50404	-0.362331	1	1	ASV27	CO2:tissue	17b
ASV2811	40.1504	-0.601544	0.979709	0.352063	0.552948	1	ASV28	CO2:tissue	17b
ASV298	38.6588	14.9493	3.09908	3.46182	0.0628012	0.660336	ASV29	CO2:tissue	17b
ASV3011	34.2963	-17.7133	2.34872	-1.07939	1	1	ASV30	CO2:tissue	17b
ASV3115	30.2014	-1.09036	1.18726	1.03181	0.309734	1	ASV31	CO2:tissue	17b
ASV3213	29.3414	-1.08779	1.98021	-1.43807	1	1	ASV32	CO2:tissue	17b
ASV3311	30.6403	2.67646	3.37328	0.0165487	0.897641	1	ASV33	CO2:tissue	17b
ASV3411	25.6494	9.49134	4.52524	0.333438	NA	NA	ASV34	CO2:tissue	17b
ASV3511	19.3573	0.313432	0.837982	0.126186	0.722419	1	ASV35	CO2:tissue	17b
ASV3611	15.6202	-0.378678	0.776472	0.180364	0.671061	1	ASV36	CO2:tissue	17b
ASV3711	22.1075	6.42083	2.46942	-2.6596e-06	1	1	ASV37	CO2:tissue	17b
ASV3811	22.2606	3.14056	1.64008	7.1287	0.00758597	0.538604	ASV38	CO2:tissue	17b
ASV3911	21.5266	-0.581586	1.27625	0.384568	0.535168	1	ASV39	CO2:tissue	17b
ASV4011	21.1927	10.9436	3.15197	-0.00177139	1	1	ASV40	CO2:tissue	17b
ASV4116	13.5414	10.1107	2.99256	7.46025e-05	0.993109	1	ASV41	CO2:tissue	17b
ASV4213	16.3884	-0.219162	2.17211	0.00728339	0.931989	1	ASV42	CO2:tissue	17b
ASV4312	13.6578	-2.00806	1.93545	1.38263	0.239654	1	ASV43	CO2:tissue	17b
ASV4411	12.6722	-2.4307	2.32233	-3.57758	1	1	ASV44	CO2:tissue	17b
ASV4511	13.7899	-0.969668	1.8195	0.0800556	0.777222	1	ASV45	CO2:tissue	17b
ASV4611	11.8486	10.506	3.09746	1.72677	0.188823	1	ASV46	CO2:tissue	17b
ASV4711	12.9958	-3.63051	2.45312	0.506831	0.476514	1	ASV47	CO2:tissue	17b
ASV498	10.5454	8.93455	3.48194	0.641	0.423349	1	ASV49	CO2:tissue	17b
ASV5011	10.6728	1.43402	3.82799	0.0556389	0.813526	1	ASV50	CO2:tissue	17b
ASV5211	10.3876	-5.26546	3.60323	-0.27471	1	1	ASV52	CO2:tissue	17b
ASV5511	8.29853	-1.97487	2.93028	0.0623965	0.802748	1	ASV55	CO2:tissue	17b
ASV6011	6.01086	0.772311	1.26446	0.155168	0.693645	1	ASV60	CO2:tissue	17b
ASV6311	5.23818	2.39442	1.64725	1.33993	0.247046	1	ASV63	CO2:tissue	17b
ASV6611	5.17642	0.158428	2.31611	0.00748835	0.931041	1	ASV66	CO2:tissue	17b
ASV6811	4.58283	3.63148	3.68006	0.223247	NA	NA	ASV68	CO2:tissue	17b
ASV7011	4.63987	-5.58183	2.30174	-4.30446	1	1	ASV70	CO2:tissue	17b
ASV7411	3.85949	1.51367	1.83746	-2.4029	1	1	ASV74	CO2:tissue	17b
ASV7811	3.67158	-3.46691	3.72229	-0.300783	1	1	ASV78	CO2:tissue	17b
ASV8114	3.45854	3.44931	2.69541	0.152005	0.696627	1	ASV81	CO2:tissue	17b
ASV8212	3.20825	-0.316735	3.16308	0.0175325	0.89466	1	ASV82	CO2:tissue	17b
ASV898	2.31741	-2.05289	3.25754	0.412397	0.520756	1	ASV89	CO2:tissue	17b
ASV9011	2.37182	1.55746	3.7147	0.0715973	0.789025	1	ASV90	CO2:tissue	17b
ASV9212	2.00304	1.06183	2.30941	0.227848	0.633124	1	ASV92	CO2:tissue	17b
ASV9511	1.72874	0.408571	3.23687	0.0283797	0.866219	1	ASV95	CO2:tissue	17b
ASV968	1.63999	1.18389	1.93953	-0.0424775	1	1	ASV96	CO2:tissue	17b
ASV9811	1.94109	1.34253	2.6835	-0.0456938	1	1	ASV98	CO2:tissue	17b
ASV9911	1.82368	-0.237777	2.86931	0.00161157	0.967978	1	ASV99	CO2:tissue	17b
ASV1005	1.96138	5.0132	3.64801	-3.98955	1	1	ASV100	CO2:tissue	17b
ASV1048	1.85901	-1.17275	3.12638	-0.0055658	1	1	ASV104	CO2:tissue	17b
ASV1088	1.52458	-0.548469	1.71145	0.174141	0.676458	1	ASV108	CO2:tissue	17b
ASV11114	1.52467	0.103525	2.07512	0.0107297	0.917499	1	ASV111	CO2:tissue	17b
ASV11811	1.18852	-0.180295	3.25877	0.0271135	0.86921	1	ASV118	CO2:tissue	17b
ASV1238	1.27932	0.741219	2.29587	0.194299	0.659362	1	ASV123	CO2:tissue	17b
ASV1248	1.16154	1.77394	3.46272	0.261147	0.609333	1	ASV124	CO2:tissue	17b
ASV1107	2718.89	-0.160484	0.574807	0.165527	0.920569	1	ASV1	CO2:collect	17b
ASV260	992.414	-0.169421	0.802769	4.85004	0.0884764	1	ASV2	CO2:collect	17b
ASV340	973.385	-0.546267	0.755978	0.833598	0.659154	1	ASV3	CO2:collect	17b
ASV440	853.575	0.279672	1.02372	1.86672	0.393231	1	ASV4	CO2:collect	17b
ASV520	473.239	1.62989	1.08813	1.89905	0.386925	1	ASV5	CO2:collect	17b
ASV628	538.884	-0.612843	0.752721	5.25955	0.0720948	1	ASV6	CO2:collect	17b
ASV728	386.146	-1.53545	1.41091	1.28725	0.525385	1	ASV7	CO2:collect	17b
ASV837	304.177	0.619924	1.43931	0.424251	0.808863	1	ASV8	CO2:collect	17b
ASV930	263.313	0.343698	0.719158	0.251408	0.881876	1	ASV9	CO2:collect	17b
ASV1025	236.22	0.172869	1.17237	3.23958	0.19794	1	ASV10	CO2:collect	17b
ASV1129	241.169	1.43062	1.04996	1.42894	0.489451	1	ASV11	CO2:collect	17b
ASV1219	225.473	-0.7963	1.70384	0.735837	0.692173	1	ASV12	CO2:collect	17b
ASV1318	198.949	-0.54722	1.95478	0.775551	0.678565	1	ASV13	CO2:collect	17b
ASV1417	90.6346	0.353015	0.624056	1.12953	0.568494	1	ASV14	CO2:collect	17b
ASV1517	106.671	-0.261488	1.78718	-0.00364277	1	1	ASV15	CO2:collect	17b
ASV1617	113.489	6.42648	1.71799	14.7109	0.0006391	0.0453761	ASV16	CO2:collect	17b
ASV1714	62.0159	0.343206	0.643428	1.36472	0.505423	1	ASV17	CO2:collect	17b
ASV1816	120.457	1.3147	2.53185	2.59294	0.273496	1	ASV18	CO2:collect	17b
ASV1912	85.4009	1.46667	1.57329	0.399414	0.818971	1	ASV19	CO2:collect	17b
ASV2014	78.2148	12.0937	2.14649	1.18044	0.554206	1	ASV20	CO2:collect	17b
ASV2115	125.229	6.4252	3.28868	1.69763	0.427922	1	ASV21	CO2:collect	17b
ASV2313	45.4131	4.08924	2.92084	0.683833	0.710407	1	ASV23	CO2:collect	17b
ASV2413	60.2125	4.4138	2.4305	3.89941	0.142316	1	ASV24	CO2:collect	17b
ASV2516	76.6464	18.3035	3.62356	1.04038	0.594409	1	ASV25	CO2:collect	17b
ASV2611	30.8024	0.515983	0.808573	0.95098	0.621581	1	ASV26	CO2:collect	17b
ASV2710	51.6913	14.7006	3.09123	3.56101	0.168553	1	ASV27	CO2:collect	17b
ASV2810	40.1504	-0.396311	1.20665	0.127538	0.938222	1	ASV28	CO2:collect	17b
ASV297	38.6588	11.0796	3.83534	1.46713	0.480195	1	ASV29	CO2:collect	17b
ASV3010	34.2963	3.68867	2.89111	-3.34021	1	1	ASV30	CO2:collect	17b
ASV3114	30.2014	0.0142811	1.50578	0.557795	0.756618	1	ASV31	CO2:collect	17b
ASV3212	29.3414	-6.10164	2.44569	4.53871	0.103379	1	ASV32	CO2:collect	17b
ASV3310	30.6403	-12.1692	4.149	0.343211	0.842311	1	ASV33	CO2:collect	17b
ASV3410	25.6494	-3.75837	5.57598	1.14607	NA	NA	ASV34	CO2:collect	17b
ASV3510	19.3573	0.328483	1.03537	0.317877	0.853049	1	ASV35	CO2:collect	17b
ASV3610	15.6202	-0.649266	0.962232	1.55822	0.458814	1	ASV36	CO2:collect	17b
ASV3710	22.1075	1.03913	3.03469	0.0967379	0.952782	1	ASV37	CO2:collect	17b
ASV3810	22.2606	2.41154	2.01563	6.27094	0.0434792	1	ASV38	CO2:collect	17b
ASV3910	21.5266	0.140263	1.58896	0.553838	0.758116	1	ASV39	CO2:collect	17b
ASV4010	21.1927	4.7514	3.88546	-0.00330141	1	1	ASV40	CO2:collect	17b
ASV4115	13.5414	10.8214	3.69376	0.24634	0.884114	1	ASV41	CO2:collect	17b
ASV4212	16.3884	-0.935281	2.67664	2.06248	0.356564	1	ASV42	CO2:collect	17b
ASV4311	13.6578	1.26675	2.3776	0.454388	0.796766	1	ASV43	CO2:collect	17b
ASV4410	12.6722	-2.69078	2.86346	-2.60802	1	1	ASV44	CO2:collect	17b
ASV4510	13.7899	-0.434367	2.23108	0.755211	0.685501	1	ASV45	CO2:collect	17b
ASV4610	11.8486	9.76455	3.8284	1.72856	0.421356	1	ASV46	CO2:collect	17b
ASV4710	12.9958	1.61595	3.02364	0.127788	0.938104	1	ASV47	CO2:collect	17b
ASV497	10.5454	14.7438	4.29103	1.55461	0.459642	1	ASV49	CO2:collect	17b
ASV5010	10.6728	2.51904	4.72854	1.09242	0.57914	1	ASV50	CO2:collect	17b
ASV5210	10.3876	23.0328	4.44315	1.03674	0.595489	1	ASV52	CO2:collect	17b
ASV5510	8.29853	-8.83375	3.61091	0.852805	0.652854	1	ASV55	CO2:collect	17b
ASV6010	6.01086	3.1904	1.55403	10.5372	0.00515092	0.182858	ASV60	CO2:collect	17b
ASV6310	5.23818	0.886445	2.02187	1.25855	0.532978	1	ASV63	CO2:collect	17b
ASV6610	5.17642	2.10091	2.86219	0.945196	0.623381	1	ASV66	CO2:collect	17b
ASV6810	4.58283	-13.5902	4.54429	2.45893	NA	NA	ASV68	CO2:collect	17b
ASV7010	4.63987	-24.2012	2.85718	-0.962717	1	1	ASV70	CO2:collect	17b
ASV7410	3.85949	-2.30726	2.25774	1.19849	0.549226	1	ASV74	CO2:collect	17b
ASV7810	3.67158	2.67634	4.60469	0.594976	0.742681	1	ASV78	CO2:collect	17b
ASV8113	3.45854	17.2144	3.33792	2.14497	0.342157	1	ASV81	CO2:collect	17b
ASV8211	3.20825	2.30729	3.90638	0.65669	0.720114	1	ASV82	CO2:collect	17b
ASV897	2.31741	0.988299	4.03785	0.322053	0.85127	1	ASV89	CO2:collect	17b
ASV9010	2.37182	3.60573	4.579	1.3963	0.497505	1	ASV90	CO2:collect	17b
ASV9211	2.00304	1.17124	2.85413	0.310143	0.856354	1	ASV92	CO2:collect	17b
ASV9510	1.72874	2.05628	3.99847	0.416819	0.811875	1	ASV95	CO2:collect	17b
ASV967	1.63999	2.25809	2.40784	0.436596	0.803886	1	ASV96	CO2:collect	17b
ASV9810	1.94109	2.16039	3.31039	0.296887	0.862049	1	ASV98	CO2:collect	17b
ASV9910	1.82368	1.63668	3.54534	0.4207	0.810301	1	ASV99	CO2:collect	17b
ASV1004	1.96138	15.6054	4.4936	-3.03375	1	1	ASV100	CO2:collect	17b
ASV1047	1.85901	0.66025	3.86659	-0.132652	1	1	ASV104	CO2:collect	17b
ASV1087	1.52458	-1.12338	2.09274	1.65021	0.43819	1	ASV108	CO2:collect	17b
ASV11113	1.52467	-1.83753	2.5524	0.879409	0.644227	1	ASV111	CO2:collect	17b
ASV11810	1.18852	-1.74066	4.02491	0.732637	0.693282	1	ASV118	CO2:collect	17b
ASV1237	1.27932	-1.42917	2.82479	0.430794	0.806221	1	ASV123	CO2:collect	17b
ASV1247	1.16154	0.2458	4.27533	0.423984	0.808971	1	ASV124	CO2:collect	17b
ASV1100	12522	-0.138549	0.271044	76.2428	2.50849e-18	3.2252e-17	ASV1	tissue	18f
ASV250	8579.11	1.11506	0.415347	62.2275	3.05993e-15	3.23992e-14	ASV2	tissue	18f
ASV330	2850.57	0.531633	0.369054	34.0978	5.24097e-09	2.94804e-08	ASV3	tissue	18f
ASV439	2607.85	0.560491	0.611979	82.7065	9.51868e-20	1.71336e-18	ASV4	tissue	18f
ASV519	1143.03	-0.111122	0.487995	3.8654	0.0492914	0.113749	ASV5	tissue	18f
ASV627	1139.84	0.773413	0.262251	269.943	1.16785e-60	2.10214e-58	ASV6	tissue	18f
ASV727	1000.25	-2.56852	0.420458	11.2719	0.000786886	0.00295082	ASV7	tissue	18f
ASV830	432.674	3.44339	0.804494	25.4471	4.54675e-07	2.0985e-06	ASV8	tissue	18f
ASV929	405.317	-1.56732	0.414493	169.632	8.90261e-39	8.01235e-37	ASV9	tissue	18f
ASV1024	369.372	0.354973	1.00426	13.8214	0.000201036	0.000769926	ASV10	tissue	18f
ASV1128	309.137	0.672561	0.612267	90.5723	1.7834e-21	4.01264e-20	ASV11	tissue	18f
ASV1218	350.234	-0.172966	0.340232	133.265	7.90975e-31	3.55939e-29	ASV12	tissue	18f
ASV1317	406.426	0.795508	0.897461	7.96613	0.00476607	0.0140638	ASV13	tissue	18f
ASV1416	327.57	-0.780341	0.66916	18.6845	1.54228e-05	6.60977e-05	ASV14	tissue	18f
ASV1516	336.817	-10.7722	2.31634	1.78685	0.181311	0.33302	ASV15	tissue	18f
ASV1616	337.789	1.25914	0.320323	100.693	1.07392e-23	2.76152e-22	ASV16	tissue	18f
ASV1713	284.633	-0.827366	0.240595	41.5178	1.16801e-10	7.78677e-10	ASV17	tissue	18f
ASV1815	271.03	3.13237	0.782462	10.9319	0.00094525	0.00347235	ASV18	tissue	18f
ASV1911	235.106	-0.640529	0.3914	82.2809	1.18056e-19	1.93183e-18	ASV19	tissue	18f
ASV2013	236.917	1.02225	1.00778	5.48075	0.019227	0.0480675	ASV20	tissue	18f
ASV2114	153.607	-0.512921	0.366099	113.762	1.46951e-26	5.29024e-25	ASV21	tissue	18f
ASV2212	148.951	1.78812	1.25603	19.8762	8.26211e-06	3.62727e-05	ASV22	tissue	18f
ASV2312	151.785	-0.638631	0.343194	8.6428	0.00328356	0.0103691	ASV23	tissue	18f
ASV2412	132.543	-0.0559115	0.429583	140.835	1.74875e-32	1.04925e-30	ASV24	tissue	18f
ASV2515	140.149	-2.73773	1.47853	2.12834	0.144598	0.281916	ASV25	tissue	18f
ASV2610	128.616	-0.160552	1.18388	14.5773	0.000134523	0.000526396	ASV26	tissue	18f
ASV279	100.864	-2.49886	0.732556	110.819	6.48211e-26	1.94463e-24	ASV27	tissue	18f
ASV289	132.844	-15.9793	2.32074	-0.076231	1	1	ASV28	tissue	18f
ASV309	91.8307	4.12632	1.72859	2.05835	0.151374	0.287545	ASV30	tissue	18f
ASV3113	78.1824	-0.938325	0.778764	70.0377	5.81817e-17	6.9818e-16	ASV31	tissue	18f
ASV3211	88.1078	-2.54732	0.560418	28.5258	9.24593e-08	4.75505e-07	ASV32	tissue	18f
ASV339	75.3115	2.43424	1.0108	1.20762	0.271804	0.453006	ASV33	tissue	18f
ASV349	72.0557	-0.0851599	0.676042	66.8036	2.99948e-16	3.37441e-15	ASV34	tissue	18f
ASV359	88.0671	3.29681	1.93797	-0.00723715	1	1	ASV35	tissue	18f
ASV369	6.89659	-2.32289	1.53506	6.87672	0.00873259	0.0234607	ASV36	tissue	18f
ASV379	90.1347	2.59096	1.00597	80.6572	2.68469e-19	3.71726e-18	ASV37	tissue	18f
ASV389	68.5166	-0.468915	0.574099	1.88306	0.169987	0.318725	ASV38	tissue	18f
ASV399	57.9126	0.13366	1.02625	42.231	8.11062e-11	5.61504e-10	ASV39	tissue	18f
ASV409	56.3196	-1.23432	0.846336	52.3385	4.67124e-13	4.00392e-12	ASV40	tissue	18f
ASV4114	60.1013	0.697305	2.54323	0.595345	0.44036	0.639232	ASV41	tissue	18f
ASV4211	68.6302	1.80453	1.23745	33.4968	7.13795e-09	3.89343e-08	ASV42	tissue	18f
ASV4310	61.4941	0.129627	2.14919	0.0180767	0.893047	1	ASV43	tissue	18f
ASV449	49.3611	28.213	3.1801	1.28369	0.257214	0.436779	ASV44	tissue	18f
ASV459	42.6497	-1.443	1.00114	57.4726	3.42726e-14	3.42726e-13	ASV45	tissue	18f
ASV469	47.8979	-0.0209382	0.783383	2.05447	0.15176	0.287545	ASV46	tissue	18f
ASV479	45.2959	0.132775	1.15031	0.462226	0.496585	0.704629	ASV47	tissue	18f
ASV488	45.5178	-0.651735	0.661687	3.10637	0.0779866	0.169128	ASV48	tissue	18f
ASV509	37.7205	0.627003	1.64951	8.95199	0.00277167	0.0092389	ASV50	tissue	18f
ASV529	35.9698	-3.88247	1.08342	54.0248	1.97976e-13	1.78179e-12	ASV52	tissue	18f
ASV5310	36.2965	-27.9652	2.98843	2.41292	0.120337	0.240675	ASV53	tissue	18f
ASV559	40.1177	0.170118	0.972696	10.4587	0.00122075	0.00439471	ASV55	tissue	18f
ASV567	31.8497	3.59339	2.25823	14.8098	0.000118915	0.00047566	ASV56	tissue	18f
ASV574	36.7705	1.54779	1.08781	5.01059	0.0251927	0.0621189	ASV57	tissue	18f
ASV586	33.7582	25.3647	2.68562	3.15041	0.0759081	0.166627	ASV58	tissue	18f
ASV596	30.284	-0.287989	1.09823	43.4365	4.37939e-11	3.15316e-10	ASV59	tissue	18f
ASV609	33.5479	-1.04569	0.818853	8.68142	0.00321471	0.010333	ASV60	tissue	18f
ASV6111	29.6919	-2.39228	1.12066	55.3736	9.96684e-14	9.44227e-13	ASV61	tissue	18f
ASV6210	28.7156	-2.42841	5.14752	0.0374644	0.846523	1	ASV62	tissue	18f
ASV639	30.2087	1.55414	1.86033	4.79425	0.028555	0.0685319	ASV63	tissue	18f
ASV649	28.4767	-3.55932	1.56318	0.344002	0.557528	0.771962	ASV64	tissue	18f
ASV657	25.5977	-3.21785	1.94236	1.16989	0.279424	0.457239	ASV65	tissue	18f
ASV669	21.6832	-1.7832	1.8765	24.3744	7.93155e-07	3.5692e-06	ASV66	tissue	18f
ASV677	28.3243	1.14826	1.09445	46.0218	1.16946e-11	9.15226e-11	ASV67	tissue	18f
ASV689	21.0917	-0.655557	0.749144	32.5052	1.18876e-08	6.29344e-08	ASV68	tissue	18f
ASV696	21.3064	2.78298	1.5531	17.6955	2.59239e-05	0.000108519	ASV69	tissue	18f
ASV709	23.8036	2.81335	1.14101	38.7175	4.89803e-10	3.04016e-09	ASV70	tissue	18f
ASV7111	18.5008	0.6418	1.35582	39.9391	2.62007e-10	1.68433e-09	ASV71	tissue	18f
ASV7210	20.2269	-30	3.33862	0.0872504	0.767702	1	ASV72	tissue	18f
ASV7310	22.3307	1.33494	0.961269	7.36444	0.00665265	0.0193141	ASV73	tissue	18f
ASV749	20.343	-1.06021	1.59785	0.0957022	0.757049	1	ASV74	tissue	18f
ASV757	17.8472	-3.21231	1.49597	34.8548	3.55237e-09	2.06267e-08	ASV75	tissue	18f
ASV767	19.7896	-0.80943	1.05194	8.60067	0.00336039	0.0104288	ASV76	tissue	18f
ASV776	16.4128	-27.914	2.19648	6.13718	0.0132368	0.0345308	ASV77	tissue	18f
ASV789	19.4074	-1.47577	1.59944	-0.662147	1	1	ASV78	tissue	18f
ASV796	16.5304	-1.69929	3.29146	6.88943	0.00867069	0.0234607	ASV79	tissue	18f
ASV806	19.406	3.67702	3.20879	0.0709321	0.789984	1	ASV80	tissue	18f
ASV8112	14.8858	-0.851243	0.90796	82.7903	9.12357e-20	1.71336e-18	ASV81	tissue	18f
ASV8210	17.5138	0.0944056	0.676321	0.0147234	0.903422	1	ASV82	tissue	18f
ASV8310	15.7079	-3.43074	0.886446	45.7839	1.32044e-11	9.90328e-11	ASV83	tissue	18f
ASV849	17.8701	-0.0698402	0.791572	8.09133	0.00444776	0.0133433	ASV84	tissue	18f
ASV856	16.763	-8.7037	2.78689	0.799998	0.371094	0.556809	ASV85	tissue	18f
ASV864	16.7917	0.829158	0.906497	0.674121	0.411619	0.602369	ASV86	tissue	18f
ASV877	13.271	8.38574	3.53962	2.69562	0.100625	0.208189	ASV87	tissue	18f
ASV886	15.2842	5.74301	2.11912	-0.263904	1	1	ASV88	tissue	18f
ASV909	11.3982	-18.7154	2.80234	1.15144	0.283249	0.459322	ASV90	tissue	18f
ASV9112	12.1197	0.0341719	1.06889	36.1092	1.8656e-09	1.11936e-08	ASV91	tissue	18f
ASV9210	12.2026	-0.820128	0.813759	80.9905	2.26808e-19	3.40212e-18	ASV92	tissue	18f
ASV9310	14.7705	21.6833	3.38814	0.28316	0.594637	0.817059	ASV93	tissue	18f
ASV948	12.7982	5.78676	1.91046	-3.44402	1	1	ASV94	tissue	18f
ASV959	11.3196	-0.472964	1.2924	7.32083	0.00681601	0.0194743	ASV95	tissue	18f
ASV974	10.0356	-3.32214	1.16565	50.025	1.51798e-12	1.24198e-11	ASV97	tissue	18f
ASV989	11.2239	3.19143	2.18341	-0.914634	1	1	ASV98	tissue	18f
ASV999	11.369	-3.8204	1.88085	-0.018128	1	1	ASV99	tissue	18f
ASV10111	12.5203	-0.230965	2.68761	1.56879	0.210383	0.374941	ASV101	tissue	18f
ASV10210	10.6363	25.6143	3.76984	0.0137905	0.906517	1	ASV102	tissue	18f
ASV1037	10.6102	-1.6977	2.39852	7.14315	0.00752509	0.0211643	ASV103	tissue	18f
ASV1046	8.86953	-0.531274	1.35719	3.49042	0.0617251	0.138881	ASV104	tissue	18f
ASV1076	12.1452	0.124962	3.40087	0.0809177	0.776058	1	ASV107	tissue	18f
ASV11010	8.74236	0.544844	1.33606	5.81681	0.0158737	0.0402431	ASV110	tissue	18f
ASV11112	9.66967	1.76025	1.90979	-1.55933	1	1	ASV111	tissue	18f
ASV11210	9.17235	-1.57025	3.09803	-1.38753	1	1	ASV112	tissue	18f
ASV11310	8.7762	-2.22094	1.81383	10.0274	0.00154225	0.0053219	ASV113	tissue	18f
ASV11410	8.69119	0.752638	1.30332	1.06869	0.301242	0.471509	ASV114	tissue	18f
ASV1164	8.28045	-0.626225	1.86083	6.21695	0.0126533	0.033494	ASV116	tissue	18f
ASV1174	7.02531	-4.54823	3.53261	1.79405	0.180434	0.33302	ASV117	tissue	18f
ASV1189	7.54068	-2.76161	1.84288	4.84472	0.0277308	0.0674533	ASV118	tissue	18f
ASV1206	7.38794	1.66259	3.04819	3.67862	0.0551143	0.125577	ASV120	tissue	18f
ASV12110	7.68664	0.558624	1.28148	8.88266	0.00287891	0.0094219	ASV121	tissue	18f
ASV1228	7.14476	-1.84369	0.948313	28.0189	1.20137e-07	6.00685e-07	ASV122	tissue	18f
ASV1236	7.25715	1.14326	2.49919	1.12695	0.288428	0.463545	ASV123	tissue	18f
ASV1246	7.18432	-0.333436	1.99575	0.0161031	0.899021	1	ASV124	tissue	18f
ASV1256	7.30125	3.18302	3.11613	3.08323	0.0791033	0.169507	ASV125	tissue	18f
ASV1276	6.1746	-0.781561	2.71913	10.3482	0.001296	0.00457413	ASV127	tissue	18f
ASV1284	6.03876	0.115939	3.53279	0.0613774	0.804332	1	ASV128	tissue	18f
ASV1296	6.64043	-1.86316	1.4415	27.6253	1.47242e-07	6.97461e-07	ASV129	tissue	18f
ASV13210	5.89693	1.30693	1.73568	15.412	8.64363e-05	0.000353603	ASV132	tissue	18f
ASV1334	5.7556	-3.13472	3.40053	0.234481	0.628221	0.850224	ASV133	tissue	18f
ASV1347	5.05387	-4.04193	1.5985	3.90407	0.0481693	0.112604	ASV134	tissue	18f
ASV1354	5.39279	-0.305196	2.06371	9.99812	0.001567	0.0053219	ASV135	tissue	18f
ASV1364	5.20057	-2.73559	3.48254	1.46234	0.226558	0.39212	ASV136	tissue	18f
ASV1384	4.64792	29.4457	4.40792	-0.815857	1	1	ASV138	tissue	18f
ASV1427	4.85812	-2.77049	1.01619	6.96413	0.00831597	0.0230288	ASV142	tissue	18f
ASV1434	4.73785	2.03085	2.50231	2.41814	0.119937	0.240675	ASV143	tissue	18f
ASV1444	4.90974	-0.260581	1.51592	2.9996	0.0832852	0.174318	ASV144	tissue	18f
ASV1456	4.69753	-8.65178	3.9843	-1.52043	1	1	ASV145	tissue	18f
ASV1473	5.05649	-17.5408	2.89389	0.0245237	0.87556	1	ASV147	tissue	18f
ASV1493	4.58023	5.00981	3.67025	0.0207405	0.885488	1	ASV149	tissue	18f
ASV1503	3.35786	-2.32522	3.59396	0.512441	0.474084	0.682681	ASV150	tissue	18f
ASV15110	3.80433	-2.03158	2.42498	8.20565	0.00417601	0.0127404	ASV151	tissue	18f
ASV1534	4.31652	0.133217	2.54013	3.2517	0.0713493	0.158554	ASV153	tissue	18f
ASV1544	3.48597	-2.74123	3.38026	-0.99297	1	1	ASV154	tissue	18f
ASV1564	3.82442	-6.71285	4.46726	-1.73575	1	1	ASV156	tissue	18f
ASV1574	3.6677	-0.623759	1.05035	27.7214	1.40103e-07	6.81583e-07	ASV157	tissue	18f
ASV1586	2.88992	-0.79363	4.4579	2.52727	0.111894	0.228873	ASV158	tissue	18f
ASV1603	3.62747	0.883816	2.48727	1.5489	0.213298	0.376409	ASV160	tissue	18f
ASV1647	3.88928	0.131956	4.2731	-0.633588	1	1	ASV164	tissue	18f
ASV1657	3.49311	-0.70408	3.7258	0.447289	0.503625	0.708223	ASV165	tissue	18f
ASV1666	3.5273	0.95149	4.26522	-0.0291553	1	1	ASV166	tissue	18f
ASV1684	3.24184	-1.48418	4.99741	0.972198	0.324133	0.498665	ASV168	tissue	18f
ASV1727	2.70809	-4.19885	2.1817	-3.02145	1	1	ASV172	tissue	18f
ASV1734	3.3407	-1.46698	1.58048	1.20812	0.271704	0.453006	ASV173	tissue	18f
ASV1744	2.99749	1.70805	1.70732	3.94019	0.0471454	0.11166	ASV174	tissue	18f
ASV1764	3.06942	10.904	3.28985	-2.33068	1	1	ASV176	tissue	18f
ASV1776	3.14893	0.124899	2.94166	-0.00134364	1	1	ASV177	tissue	18f
ASV1784	2.85937	-2.39124	4.14066	-0.0132708	1	1	ASV178	tissue	18f
ASV1806	2.55573	-1.52276	5.21048	0.799623	0.371206	0.556809	ASV180	tissue	18f
ASV18110	2.79123	27.1646	5.13804	-1.22129	1	1	ASV181	tissue	18f
ASV1825	2.47586	-1.40727	2.42566	0.359355	0.548865	0.765858	ASV182	tissue	18f
ASV1846	2.55395	-6.24508	2.99479	0.252216	0.615519	0.839344	ASV184	tissue	18f
ASV1864	2.29497	-2.36185	1.76029	1.68213	0.194642	0.353895	ASV186	tissue	18f
ASV1893	2.65091	3.62417	2.59637	-3.11747	1	1	ASV189	tissue	18f
ASV1924	2.67584	5.00199	2.78307	-3.92474	1	1	ASV192	tissue	18f
ASV1964	2.29983	24.1717	2.88356	-3.40189	1	1	ASV196	tissue	18f
ASV1993	2.27176	0.857854	1.30567	2.32751	0.127105	0.251417	ASV199	tissue	18f
ASV2006	2.14924	-0.980867	3.85273	-1.48817	1	1	ASV200	tissue	18f
ASV2084	1.93212	-2.03312	2.11404	2.11716	0.145657	0.281916	ASV208	tissue	18f
ASV2093	1.99101	2.24191	2.13214	0.741909	0.38905	0.578752	ASV209	tissue	18f
ASV2105	2.00267	-0.93069	3.80347	1.37362	0.241191	0.413471	ASV210	tissue	18f
ASV2124	2.08017	-1.43509	2.05488	3.06249	0.0801188	0.169663	ASV212	tissue	18f
ASV2144	1.75398	-1.23173	2.36853	1.6123	0.204169	0.367505	ASV214	tissue	18f
ASV2174	1.70975	1.36711	3.04211	0.723439	0.395018	0.582814	ASV217	tissue	18f
ASV2186	1.48941	-1.77822	2.15498	5.86698	0.0154275	0.0396707	ASV218	tissue	18f
ASV2196	1.51056	-0.520727	3.21999	0.461004	0.497155	0.704629	ASV219	tissue	18f
ASV2226	1.6158	-2.17276	3.14271	1.18155	0.27704	0.457239	ASV222	tissue	18f
ASV2253	1.83644	3.1238	2.57089	-2.24597	1	1	ASV225	tissue	18f
ASV2273	1.64252	21.1304	2.69087	-3.65954	1	1	ASV227	tissue	18f
ASV2283	1.59306	-2.649	2.70066	0.823962	0.364024	0.555291	ASV228	tissue	18f
ASV2303	1.57669	-2.21157	2.35606	0.0303455	0.861709	1	ASV230	tissue	18f
ASV2364	1.49589	-1.77623	3.09134	1.08426	0.297747	0.470127	ASV236	tissue	18f
ASV2374	1.47107	1.53902	3.5534	-2.8221	1	1	ASV237	tissue	18f
ASV2384	1.25334	-0.606122	3.32907	1.52742	0.216501	0.37835	ASV238	tissue	18f
ASV2425	1.18671	0.536198	4.43467	1.10304	0.2936	0.467682	ASV242	tissue	18f
ASV2454	1.37997	-0.372747	4.43485	0.0106814	0.917685	1	ASV245	tissue	18f
ASV25110	1.23764	-1.85774	3.87437	-2.41486	1	1	ASV251	tissue	18f
ASV2528	1.38924	4.44046	3.6749	0.03257	0.856782	1	ASV252	tissue	18f
ASV2564	1.14932	-0.413423	2.15395	0.0909262	0.763003	1	ASV256	tissue	18f
ASV2719	1.0748	-1.72664	2.54733	0.0852121	0.770355	1	ASV271	tissue	18f
ASV2724	1.00121	0.54587	2.95612	1.02858	0.310492	0.481798	ASV272	tissue	18f
ASV2734	0.882634	-1.37049	3.75684	0.0151999	0.901879	1	ASV273	tissue	18f
ASV2834	0.948733	-1.50479	4.24147	-2.1163	1	1	ASV283	tissue	18f
ASV190	12522	-0.138549	0.271044	72.0173	1.5784e-15	5.84009e-14	ASV1	collect	18f
ASV240	8579.11	1.11506	0.415347	31.5173	6.61461e-07	4.66172e-06	ASV2	collect	18f
ASV329	2850.57	0.531633	0.369054	8.72137	0.0332343	0.080634	ASV3	collect	18f
ASV430	2607.85	0.560491	0.611979	66.6415	2.2344e-14	5.51152e-13	ASV4	collect	18f
ASV518	1143.03	-0.111122	0.487995	150.266	2.30908e-32	3.41744e-30	ASV5	collect	18f
ASV620	1139.84	0.773413	0.262251	28.148	3.38132e-06	1.92475e-05	ASV6	collect	18f
ASV720	1000.25	-2.56852	0.420458	51.8975	3.14954e-11	5.17925e-10	ASV7	collect	18f
ASV828	432.674	3.44339	0.804494	137.176	1.53586e-29	1.13654e-27	ASV8	collect	18f
ASV920	405.317	-1.56732	0.414493	61.8066	2.41649e-13	5.10914e-12	ASV9	collect	18f
ASV1020	369.372	0.354973	1.00426	1.64911	0.648307	0.882558	ASV10	collect	18f
ASV1126	309.137	0.672561	0.612267	32.3447	4.42721e-07	3.44856e-06	ASV11	collect	18f
ASV1216	350.234	-0.172966	0.340232	42.0957	3.82887e-09	4.35902e-08	ASV12	collect	18f
ASV1316	406.426	0.795508	0.897461	9.58074	0.0224877	0.0573824	ASV13	collect	18f
ASV1415	327.57	-0.780341	0.66916	31.6174	6.30111e-07	4.66172e-06	ASV14	collect	18f
ASV1514	336.817	-10.7722	2.31634	19.1889	0.000249876	0.00102608	ASV15	collect	18f
ASV1615	337.789	1.25914	0.320323	37.1546	4.26762e-08	4.51149e-07	ASV16	collect	18f
ASV1712	284.633	-0.827366	0.240595	22.1726	6.00521e-05	0.0002867	ASV17	collect	18f
ASV1813	271.03	3.13237	0.782462	0.842258	0.839335	1	ASV18	collect	18f
ASV1910	235.106	-0.640529	0.3914	29.7627	1.54813e-06	9.96186e-06	ASV19	collect	18f
ASV2012	236.917	1.02225	1.00778	5.13739	0.162009	0.282694	ASV20	collect	18f
ASV2113	153.607	-0.512921	0.366099	17.4087	0.0005823	0.00215451	ASV21	collect	18f
ASV2211	148.951	1.78812	1.25603	22.9223	4.19165e-05	0.000221558	ASV22	collect	18f
ASV2311	151.785	-0.638631	0.343194	2.37783	0.497776	0.7286	ASV23	collect	18f
ASV2411	132.543	-0.0559115	0.429583	36.2108	6.7579e-08	6.66779e-07	ASV24	collect	18f
ASV2513	140.149	-2.73773	1.47853	24.4461	2.01573e-05	0.000110492	ASV25	collect	18f
ASV269	128.616	-0.160552	1.18388	33.3586	2.70583e-07	2.35567e-06	ASV26	collect	18f
ASV278	100.864	-2.49886	0.732556	50.6809	5.7211e-11	8.46723e-10	ASV27	collect	18f
ASV288	132.844	-15.9793	2.32074	7.21338	0.0653988	0.143386	ASV28	collect	18f
ASV308	91.8307	4.12632	1.72859	18.4926	0.000348047	0.00132079	ASV30	collect	18f
ASV3112	78.1824	-0.938325	0.778764	47.142	3.2421e-10	3.99859e-09	ASV31	collect	18f
ASV3210	88.1078	-2.54732	0.560418	5.5618	0.134989	0.240703	ASV32	collect	18f
ASV338	75.3115	2.43424	1.0108	9.66566	0.0216328	0.0561694	ASV33	collect	18f
ASV348	72.0557	-0.0851599	0.676042	10.8823	0.0123796	0.0345695	ASV34	collect	18f
ASV358	88.0671	3.29681	1.93797	4.814	0.185935	0.319981	ASV35	collect	18f
ASV368	6.89659	-2.32289	1.53506	5.13235	0.162358	0.282694	ASV36	collect	18f
ASV378	90.1347	2.59096	1.00597	4.33667	0.22733	0.369723	ASV37	collect	18f
ASV388	68.5166	-0.468915	0.574099	18.9691	0.000277451	0.0010806	ASV38	collect	18f
ASV398	57.9126	0.13366	1.02625	6.15188	0.10445	0.198188	ASV39	collect	18f
ASV408	56.3196	-1.23432	0.846336	22.5532	5.00363e-05	0.000255358	ASV40	collect	18f
ASV4113	60.1013	0.697305	2.54323	10.9643	0.0119203	0.0339269	ASV41	collect	18f
ASV4210	68.6302	1.80453	1.23745	0.573735	0.902418	1	ASV42	collect	18f
ASV438	61.4941	0.129627	2.14919	11.7777	0.00818485	0.0237521	ASV43	collect	18f
ASV448	49.3611	28.213	3.1801	1.64161	0.649992	0.882558	ASV44	collect	18f
ASV458	42.6497	-1.443	1.00114	6.39829	0.093761	0.185022	ASV45	collect	18f
ASV468	47.8979	-0.0209382	0.783383	3.93864	0.268166	0.422825	ASV46	collect	18f
ASV478	45.2959	0.132775	1.15031	112.264	3.57383e-24	1.76309e-22	ASV47	collect	18f
ASV486	45.5178	-0.651735	0.661687	48.6041	1.58384e-10	2.13098e-09	ASV48	collect	18f
ASV508	37.7205	0.627003	1.64951	32.4984	4.10886e-07	3.37839e-06	ASV50	collect	18f
ASV528	35.9698	-3.88247	1.08342	20.5632	0.00012972	0.000581773	ASV52	collect	18f
ASV536	36.2965	-27.9652	2.98843	4.36255	0.224883	0.369723	ASV53	collect	18f
ASV558	40.1177	0.170118	0.972696	10.1424	0.0173937	0.0468048	ASV55	collect	18f
ASV566	31.8497	3.59339	2.25823	1.94232	0.584464	0.816044	ASV56	collect	18f
ASV573	36.7705	1.54779	1.08781	6.81528	0.0780245	0.164966	ASV57	collect	18f
ASV585	33.7582	25.3647	2.68562	5.92231	0.115452	0.213597	ASV58	collect	18f
ASV595	30.284	-0.287989	1.09823	13.5868	0.00352513	0.0108692	ASV59	collect	18f
ASV608	33.5479	-1.04569	0.818853	3.66796	0.299623	0.461919	ASV60	collect	18f
ASV6110	29.6919	-2.39228	1.12066	17.0497	0.000690287	0.00249177	ASV61	collect	18f
ASV626	28.7156	-2.42841	5.14752	2.15475	0.540916	0.772473	ASV62	collect	18f
ASV638	30.2087	1.55414	1.86033	8.81942	0.0317907	0.078417	ASV63	collect	18f
ASV646	28.4767	-3.55932	1.56318	1.80044	0.614838	0.85043	ASV64	collect	18f
ASV656	25.5977	-3.21785	1.94236	29.6098	1.66713e-06	1.02806e-05	ASV65	collect	18f
ASV668	21.6832	-1.7832	1.8765	14.6237	0.00216818	0.00713089	ASV66	collect	18f
ASV676	28.3243	1.14826	1.09445	5.66136	0.1293	0.23337	ASV67	collect	18f
ASV688	21.0917	-0.655557	0.749144	20.2043	0.000153974	0.000651088	ASV68	collect	18f
ASV695	21.3064	2.78298	1.5531	5.92219	0.115458	0.213597	ASV69	collect	18f
ASV708	23.8036	2.81335	1.14101	1.23152	0.745455	0.944799	ASV70	collect	18f
ASV7110	18.5008	0.6418	1.35582	15.5379	0.00141019	0.00485368	ASV71	collect	18f
ASV726	20.2269	-30	3.33862	6.36407	0.0951801	0.185351	ASV72	collect	18f
ASV736	22.3307	1.33494	0.961269	35.3951	1.00518e-07	9.29794e-07	ASV73	collect	18f
ASV748	20.343	-1.06021	1.59785	31.0663	8.23162e-07	5.53763e-06	ASV74	collect	18f
ASV756	17.8472	-3.21231	1.49597	-6.85967	1	1	ASV75	collect	18f
ASV766	19.7896	-0.80943	1.05194	1.20312	0.752256	0.944799	ASV76	collect	18f
ASV775	16.4128	-27.914	2.19648	6.40173	0.0936197	0.185022	ASV77	collect	18f
ASV788	19.4074	-1.47577	1.59944	0.633065	0.888823	1	ASV78	collect	18f
ASV795	16.5304	-1.69929	3.29146	3.3198	0.344896	0.526233	ASV79	collect	18f
ASV805	19.406	3.67702	3.20879	8.59731	0.0351529	0.0839133	ASV80	collect	18f
ASV8111	14.8858	-0.851243	0.90796	14.7604	0.00203328	0.00683922	ASV81	collect	18f
ASV829	17.5138	0.0944056	0.676321	21.6658	7.65551e-05	0.000354067	ASV82	collect	18f
ASV836	15.7079	-3.43074	0.886446	2.14522	0.542819	0.772473	ASV83	collect	18f
ASV846	17.8701	-0.0698402	0.791572	68.7151	8.04211e-15	2.38047e-13	ASV84	collect	18f
ASV853	16.763	-8.7037	2.78689	0.0358942	0.998211	1	ASV85	collect	18f
ASV863	16.7917	0.829158	0.906497	4.47946	0.214129	0.35608	ASV86	collect	18f
ASV876	13.271	8.38574	3.53962	3.93517	0.268551	0.422825	ASV87	collect	18f
ASV885	15.2842	5.74301	2.11912	4.6692	0.197686	0.33403	ASV88	collect	18f
ASV908	11.3982	-18.7154	2.80234	-0.230594	1	1	ASV90	collect	18f
ASV9111	12.1197	0.0341719	1.06889	0.567206	0.903897	1	ASV91	collect	18f
ASV928	12.2026	-0.820128	0.813759	15.6161	0.00135915	0.00478937	ASV92	collect	18f
ASV936	14.7705	21.6833	3.38814	1.22708	0.746516	0.944799	ASV93	collect	18f
ASV946	12.7982	5.78676	1.91046	1.2497	0.741109	0.944799	ASV94	collect	18f
ASV958	11.3196	-0.472964	1.2924	57.3669	2.14576e-12	3.96965e-11	ASV95	collect	18f
ASV973	10.0356	-3.32214	1.16565	7.12187	0.0681132	0.146098	ASV97	collect	18f
ASV988	11.2239	3.19143	2.18341	11.9737	0.00747388	0.0221227	ASV98	collect	18f
ASV998	11.369	-3.8204	1.88085	19.1338	0.000256521	0.00102608	ASV99	collect	18f
ASV10110	12.5203	-0.230965	2.68761	1.38411	0.709264	0.937242	ASV101	collect	18f
ASV1023	10.6363	25.6143	3.76984	-0.270268	1	1	ASV102	collect	18f
ASV1033	10.6102	-1.6977	2.39852	6.27416	0.0990076	0.1903	ASV103	collect	18f
ASV1045	8.86953	-0.531274	1.35719	6.60209	0.0857219	0.176206	ASV104	collect	18f
ASV1075	12.1452	0.124962	3.40087	0.0659089	0.995588	1	ASV107	collect	18f
ASV1106	8.74236	0.544844	1.33606	7.19688	0.0658803	0.143386	ASV110	collect	18f
ASV11111	9.66967	1.76025	1.90979	10.0123	0.0184623	0.0487932	ASV111	collect	18f
ASV1127	9.17235	-1.57025	3.09803	1.44092	0.695971	0.927962	ASV112	collect	18f
ASV1136	8.7762	-2.22094	1.81383	8.91002	0.0305114	0.0765371	ASV113	collect	18f
ASV1143	8.69119	0.752638	1.30332	13.9225	0.00301261	0.00948651	ASV114	collect	18f
ASV1163	8.28045	-0.626225	1.86083	8.49744	0.0367755	0.0863933	ASV116	collect	18f
ASV1173	7.02531	-4.54823	3.53261	3.95129	0.266772	0.422825	ASV117	collect	18f
ASV1188	7.54068	-2.76161	1.84288	22.3177	5.60195e-05	0.000276363	ASV118	collect	18f
ASV1205	7.38794	1.66259	3.04819	2.01044	0.570243	0.803771	ASV120	collect	18f
ASV1217	7.68664	0.558624	1.28148	2.35459	0.502143	0.7286	ASV121	collect	18f
ASV1223	7.14476	-1.84369	0.948313	28.5489	2.78553e-06	1.64903e-05	ASV122	collect	18f
ASV1235	7.25715	1.14326	2.49919	6.63636	0.0844371	0.17601	ASV123	collect	18f
ASV1245	7.18432	-0.333436	1.99575	12.195	0.0067441	0.0203699	ASV124	collect	18f
ASV1255	7.30125	3.18302	3.11613	8.12695	0.0434595	0.1005	ASV125	collect	18f
ASV1275	6.1746	-0.781561	2.71913	0.288911	0.9621	1	ASV127	collect	18f
ASV1283	6.03876	0.115939	3.53279	0.398664	0.940518	1	ASV128	collect	18f
ASV1295	6.64043	-1.86316	1.4415	7.81393	0.050018	0.113887	ASV129	collect	18f
ASV1323	5.89693	1.30693	1.73568	14.5522	0.00224219	0.00721401	ASV132	collect	18f
ASV1333	5.7556	-3.13472	3.40053	6.56546	0.0871165	0.17662	ASV133	collect	18f
ASV1346	5.05387	-4.04193	1.5985	3.15323	0.368598	0.551035	ASV134	collect	18f
ASV1353	5.39279	-0.305196	2.06371	5.75997	0.12389	0.226367	ASV135	collect	18f
ASV1363	5.20057	-2.73559	3.48254	0.269491	0.96566	1	ASV136	collect	18f
ASV1383	4.64792	29.4457	4.40792	-1.18742	1	1	ASV138	collect	18f
ASV1426	4.85812	-2.77049	1.01619	3.79027	0.28502	0.444031	ASV142	collect	18f
ASV1433	4.73785	2.03085	2.50231	10.5399	0.0144928	0.0397209	ASV143	collect	18f
ASV1443	4.90974	-0.260581	1.51592	20.283	0.000148294	0.000645514	ASV144	collect	18f
ASV1455	4.69753	-8.65178	3.9843	-0.155284	1	1	ASV145	collect	18f
ASV1472	5.05649	-17.5408	2.89389	0.013862	0.999568	1	ASV147	collect	18f
ASV1492	4.58023	5.00981	3.67025	2.76216	0.429767	0.636055	ASV149	collect	18f
ASV1502	3.35786	-2.32522	3.59396	0.661112	0.88231	1	ASV150	collect	18f
ASV1515	3.80433	-2.03158	2.42498	1.18217	0.757284	0.944799	ASV151	collect	18f
ASV1533	4.31652	0.133217	2.54013	1.27682	0.734645	0.944799	ASV153	collect	18f
ASV1543	3.48597	-2.74123	3.38026	-0.00469407	1	1	ASV154	collect	18f
ASV1563	3.82442	-6.71285	4.46726	0.789883	0.851885	1	ASV156	collect	18f
ASV1573	3.6677	-0.623759	1.05035	0.458298	0.927953	1	ASV157	collect	18f
ASV1585	2.88992	-0.79363	4.4579	0.969005	0.808751	0.99746	ASV158	collect	18f
ASV1602	3.62747	0.883816	2.48727	4.65813	0.198612	0.33403	ASV160	collect	18f
ASV1646	3.88928	0.131956	4.2731	-1.11117	1	1	ASV164	collect	18f
ASV1656	3.49311	-0.70408	3.7258	3.26351	0.352754	0.532731	ASV165	collect	18f
ASV1665	3.5273	0.95149	4.26522	0.274964	0.964666	1	ASV166	collect	18f
ASV1683	3.24184	-1.48418	4.99741	0.474229	0.924516	1	ASV168	collect	18f
ASV1726	2.70809	-4.19885	2.1817	-5.48925	1	1	ASV172	collect	18f
ASV1733	3.3407	-1.46698	1.58048	7.60673	0.0548785	0.123061	ASV173	collect	18f
ASV1743	2.99749	1.70805	1.70732	1.56314	0.667776	0.898463	ASV174	collect	18f
ASV1763	3.06942	10.904	3.28985	-1.9676	1	1	ASV176	collect	18f
ASV1775	3.14893	0.124899	2.94166	0.208789	0.976158	1	ASV177	collect	18f
ASV1783	2.85937	-2.39124	4.14066	1.17224	0.75967	0.944799	ASV178	collect	18f
ASV1805	2.55573	-1.52276	5.21048	0.0544161	0.996679	NA	ASV180	collect	18f
ASV1814	2.79123	27.1646	5.13804	0.452133	0.929274	1	ASV181	collect	18f
ASV1823	2.47586	-1.40727	2.42566	4.61296	0.202433	NA	ASV182	collect	18f
ASV1845	2.55395	-6.24508	2.99479	0.676527	0.878711	NA	ASV184	collect	18f
ASV1863	2.29497	-2.36185	1.76029	8.98008	0.0295569	NA	ASV186	collect	18f
ASV1892	2.65091	3.62417	2.59637	-1.53708	1	1	ASV189	collect	18f
ASV1923	2.67584	5.00199	2.78307	-2.91611	1	1	ASV192	collect	18f
ASV1963	2.29983	24.1717	2.88356	-2.54799	1	NA	ASV196	collect	18f
ASV1992	2.27176	0.857854	1.30567	8.07033	0.0445803	NA	ASV199	collect	18f
ASV2005	2.14924	-0.980867	3.85273	-1.69634	1	NA	ASV200	collect	18f
ASV2083	1.93212	-2.03312	2.11404	3.32504	0.344173	NA	ASV208	collect	18f
ASV2092	1.99101	2.24191	2.13214	5.61526	0.131905	NA	ASV209	collect	18f
ASV2103	2.00267	-0.93069	3.80347	1.39043	0.70778	NA	ASV210	collect	18f
ASV2123	2.08017	-1.43509	2.05488	8.40439	0.0383532	NA	ASV212	collect	18f
ASV2143	1.75398	-1.23173	2.36853	4.33161	0.227811	NA	ASV214	collect	18f
ASV2173	1.70975	1.36711	3.04211	1.65429	0.647144	NA	ASV217	collect	18f
ASV2185	1.48941	-1.77822	2.15498	1.88043	0.597591	NA	ASV218	collect	18f
ASV2195	1.51056	-0.520727	3.21999	1.40266	0.704911	NA	ASV219	collect	18f
ASV2225	1.6158	-2.17276	3.14271	1.7019	0.636511	NA	ASV222	collect	18f
ASV2252	1.83644	3.1238	2.57089	1.70498	0.635828	NA	ASV225	collect	18f
ASV2272	1.64252	21.1304	2.69087	-0.784879	1	NA	ASV227	collect	18f
ASV2282	1.59306	-2.649	2.70066	0.270182	0.965535	NA	ASV228	collect	18f
ASV2302	1.57669	-2.21157	2.35606	0.587872	0.899203	NA	ASV230	collect	18f
ASV2363	1.49589	-1.77623	3.09134	2.85371	0.414734	NA	ASV236	collect	18f
ASV2373	1.47107	1.53902	3.5534	-0.334895	1	NA	ASV237	collect	18f
ASV2383	1.25334	-0.606122	3.32907	0.937195	0.816444	NA	ASV238	collect	18f
ASV2423	1.18671	0.536198	4.43467	1.00204	0.800759	NA	ASV242	collect	18f
ASV2453	1.37997	-0.372747	4.43485	3.22628	0.358036	NA	ASV245	collect	18f
ASV2514	1.23764	-1.85774	3.87437	-0.677468	1	NA	ASV251	collect	18f
ASV2523	1.38924	4.44046	3.6749	0.143058	0.986211	NA	ASV252	collect	18f
ASV2563	1.14932	-0.413423	2.15395	4.89249	0.179841	NA	ASV256	collect	18f
ASV2713	1.0748	-1.72664	2.54733	4.45989	0.215896	NA	ASV271	collect	18f
ASV2723	1.00121	0.54587	2.95612	0.645947	0.885838	NA	ASV272	collect	18f
ASV2733	0.882634	-1.37049	3.75684	1.24591	0.742017	NA	ASV273	collect	18f
ASV2833	0.948733	-1.50479	4.24147	-0.268035	1	NA	ASV283	collect	18f
ASV170	12522	-0.138549	0.271044	20.4317	0.00470886	0.0194633	ASV1	CO2	18f
ASV229	8579.11	1.11506	0.415347	18.3411	0.0105223	0.0326191	ASV2	CO2	18f
ASV327	2850.57	0.531633	0.369054	28.2426	0.000198709	0.00129684	ASV3	CO2	18f
ASV428	2607.85	0.560491	0.611979	16.2376	0.0230319	0.0571192	ASV4	CO2	18f
ASV517	1143.03	-0.111122	0.487995	41.0957	7.7605e-07	9.62302e-06	ASV5	CO2	18f
ASV618	1139.84	0.773413	0.262251	51.4708	7.4224e-09	2.30094e-07	ASV6	CO2	18f
ASV718	1000.25	-2.56852	0.420458	97.9082	2.9153e-18	3.61497e-16	ASV7	CO2	18f
ASV820	432.674	3.44339	0.804494	31.3332	5.3963e-05	0.000418214	ASV8	CO2	18f
ASV919	405.317	-1.56732	0.414493	20.5975	0.00441382	0.0188729	ASV9	CO2	18f
ASV1018	369.372	0.354973	1.00426	11.5753	0.115421	0.207823	ASV10	CO2	18f
ASV1120	309.137	0.672561	0.612267	11.8502	0.105593	0.204587	ASV11	CO2	18f
ASV1214	350.234	-0.172966	0.340232	16.8384	0.0184681	0.0491807	ASV12	CO2	18f
ASV1315	406.426	0.795508	0.897461	19.5133	0.00672279	0.0252592	ASV13	CO2	18f
ASV1414	327.57	-0.780341	0.66916	19.3606	0.00712961	0.0252592	ASV14	CO2	18f
ASV1512	336.817	-10.7722	2.31634	18.5026	0.00989672	0.0314665	ASV15	CO2	18f
ASV1614	337.789	1.25914	0.320323	63.1522	3.53273e-11	2.19029e-09	ASV16	CO2	18f
ASV1711	284.633	-0.827366	0.240595	48.2393	3.19685e-08	7.9282e-07	ASV17	CO2	18f
ASV1810	271.03	3.13237	0.782462	25.7379	0.000560967	0.00331238	ASV18	CO2	18f
ASV198	235.106	-0.640529	0.3914	20.6559	0.00431425	0.0188729	ASV19	CO2	18f
ASV2011	236.917	1.02225	1.00778	18.5435	0.00974423	0.0314665	ASV20	CO2	18f
ASV2112	153.607	-0.512921	0.366099	29.4091	0.000121828	0.000888627	ASV21	CO2	18f
ASV2210	148.951	1.78812	1.25603	34.5584	1.35372e-05	0.000129124	ASV22	CO2	18f
ASV2310	151.785	-0.638631	0.343194	31.3693	5.31413e-05	0.000418214	ASV23	CO2	18f
ASV2410	132.543	-0.0559115	0.429583	10.0691	0.184693	0.285313	ASV24	CO2	18f
ASV2510	140.149	-2.73773	1.47853	12.816	0.0767197	0.158554	ASV25	CO2	18f
ASV268	128.616	-0.160552	1.18388	41.5616	6.31485e-07	8.70047e-06	ASV26	CO2	18f
ASV277	100.864	-2.49886	0.732556	25.0087	0.000756116	0.0039066	ASV27	CO2	18f
ASV287	132.844	-15.9793	2.32074	12.8695	0.0753514	0.158554	ASV28	CO2	18f
ASV307	91.8307	4.12632	1.72859	9.57351	0.214057	0.31862	ASV30	CO2	18f
ASV3111	78.1824	-0.938325	0.778764	4.30567	0.743974	0.870309	ASV31	CO2	18f
ASV328	88.1078	-2.54732	0.560418	46.6072	6.65837e-08	1.17948e-06	ASV32	CO2	18f
ASV337	75.3115	2.43424	1.0108	47.0005	5.58072e-08	1.15335e-06	ASV33	CO2	18f
ASV347	72.0557	-0.0851599	0.676042	9.40786	0.224684	0.327774	ASV34	CO2	18f
ASV357	88.0671	3.29681	1.93797	10.1401	0.180772	0.283744	ASV35	CO2	18f
ASV367	6.89659	-2.32289	1.53506	7.1864	0.409734	0.55225	ASV36	CO2	18f
ASV377	90.1347	2.59096	1.00597	11.3134	0.125521	0.222351	ASV37	CO2	18f
ASV387	68.5166	-0.468915	0.574099	8.50072	0.290515	0.418882	ASV38	CO2	18f
ASV397	57.9126	0.13366	1.02625	14.1044	0.0493547	0.109285	ASV39	CO2	18f
ASV407	56.3196	-1.23432	0.846336	10.395	0.167272	0.273126	ASV40	CO2	18f
ASV4112	60.1013	0.697305	2.54323	3.43127	0.842451	0.947026	ASV41	CO2	18f
ASV429	68.6302	1.80453	1.23745	16.2932	0.0225682	0.0571114	ASV42	CO2	18f
ASV437	61.4941	0.129627	2.14919	35.2049	1.02348e-05	0.00010576	ASV43	CO2	18f
ASV447	49.3611	28.213	3.1801	10.3498	0.169602	0.273126	ASV44	CO2	18f
ASV457	42.6497	-1.443	1.00114	10.7759	0.148696	0.25258	ASV45	CO2	18f
ASV467	47.8979	-0.0209382	0.783383	10.039	0.186374	0.285313	ASV46	CO2	18f
ASV477	45.2959	0.132775	1.15031	26.3276	0.000440086	0.00272854	ASV47	CO2	18f
ASV485	45.5178	-0.651735	0.661687	19.6442	0.00639171	0.0252592	ASV48	CO2	18f
ASV507	37.7205	0.627003	1.64951	1.93444	0.96338	1	ASV50	CO2	18f
ASV527	35.9698	-3.88247	1.08342	12.4143	0.0877313	0.175463	ASV52	CO2	18f
ASV535	36.2965	-27.9652	2.98843	17.5054	0.0144125	0.0415616	ASV53	CO2	18f
ASV557	40.1177	0.170118	0.972696	25.4329	0.000635686	0.00342966	ASV55	CO2	18f
ASV565	31.8497	3.59339	2.25823	12.3455	0.0897539	0.176659	ASV56	CO2	18f
ASV572	36.7705	1.54779	1.08781	12.5466	0.0839555	0.170664	ASV57	CO2	18f
ASV584	33.7582	25.3647	2.68562	8.00395	0.332246	0.468164	ASV58	CO2	18f
ASV594	30.284	-0.287989	1.09823	16.8234	0.0185713	0.0491807	ASV59	CO2	18f
ASV607	33.5479	-1.04569	0.818853	16.0721	0.0244653	0.0594843	ASV60	CO2	18f
ASV619	29.6919	-2.39228	1.12066	6.7608	0.454203	0.605604	ASV61	CO2	18f
ASV625	28.7156	-2.42841	5.14752	4.4172	0.730664	0.862879	ASV62	CO2	18f
ASV637	30.2087	1.55414	1.86033	21.0465	0.00370197	0.0170017	ASV63	CO2	18f
ASV645	28.4767	-3.55932	1.56318	23.5277	0.0013788	0.00683886	ASV64	CO2	18f
ASV655	25.5977	-3.21785	1.94236	18.8438	0.00869105	0.0298972	ASV65	CO2	18f
ASV667	21.6832	-1.7832	1.8765	1.87593	0.966387	1	ASV66	CO2	18f
ASV675	28.3243	1.14826	1.09445	17.629	0.0137606	0.0406266	ASV67	CO2	18f
ASV687	21.0917	-0.655557	0.749144	11.0351	0.137095	0.236108	ASV68	CO2	18f
ASV694	21.3064	2.78298	1.5531	5.10153	0.647575	0.787248	ASV69	CO2	18f
ASV707	23.8036	2.81335	1.14101	56.9277	6.17885e-10	2.55392e-08	ASV70	CO2	18f
ASV719	18.5008	0.6418	1.35582	25.4312	0.000636146	0.00342966	ASV71	CO2	18f
ASV725	20.2269	-30	3.33862	6.16396	0.520741	0.671955	ASV72	CO2	18f
ASV735	22.3307	1.33494	0.961269	15.8915	0.0261266	0.062302	ASV73	CO2	18f
ASV747	20.343	-1.06021	1.59785	10.3924	0.167405	0.273126	ASV74	CO2	18f
ASV755	17.8472	-3.21231	1.49597	-2.67864	1	1	ASV75	CO2	18f
ASV765	19.7896	-0.80943	1.05194	22.6038	0.00199749	0.00952649	ASV76	CO2	18f
ASV774	16.4128	-27.914	2.19648	7.60369	0.368832	0.513879	ASV77	CO2	18f
ASV787	19.4074	-1.47577	1.59944	36.4024	6.08561e-06	6.86015e-05	ASV78	CO2	18f
ASV794	16.5304	-1.69929	3.29146	5.90694	0.550657	0.689711	ASV79	CO2	18f
ASV804	19.406	3.67702	3.20879	6.43016	0.490512	0.647058	ASV80	CO2	18f
ASV8110	14.8858	-0.851243	0.90796	5.99531	0.540297	0.683641	ASV81	CO2	18f
ASV827	17.5138	0.0944056	0.676321	11.5693	0.115643	0.207823	ASV82	CO2	18f
ASV835	15.7079	-3.43074	0.886446	17.441	0.0147634	0.041606	ASV83	CO2	18f
ASV845	17.8701	-0.0698402	0.791572	28.6403	0.00016825	0.00115906	ASV84	CO2	18f
ASV852	16.763	-8.7037	2.78689	19.3998	0.00702298	0.0252592	ASV85	CO2	18f
ASV862	16.7917	0.829158	0.906497	43.9912	2.14549e-07	3.32552e-06	ASV86	CO2	18f
ASV875	13.271	8.38574	3.53962	3.38026	0.847741	0.947026	ASV87	CO2	18f
ASV884	15.2842	5.74301	2.11912	12.8414	0.0760685	0.158554	ASV88	CO2	18f
ASV907	11.3982	-18.7154	2.80234	5.03819	0.655303	0.788908	ASV90	CO2	18f
ASV9110	12.1197	0.0341719	1.06889	19.4256	0.00695353	0.0252592	ASV91	CO2	18f
ASV927	12.2026	-0.820128	0.813759	5.48009	0.601587	0.745967	ASV92	CO2	18f
ASV935	14.7705	21.6833	3.38814	2.99272	0.885675	0.962753	ASV93	CO2	18f
ASV945	12.7982	5.78676	1.91046	15.6297	0.0287237	0.0672026	ASV94	CO2	18f
ASV957	11.3196	-0.472964	1.2924	11.7022	0.110786	0.205036	ASV95	CO2	18f
ASV972	10.0356	-3.32214	1.16565	33.6609	1.99322e-05	0.000176543	ASV97	CO2	18f
ASV987	11.2239	3.19143	2.18341	-0.55246	1	1	ASV98	CO2	18f
ASV997	11.369	-3.8204	1.88085	15.0812	0.0349721	0.0803063	ASV99	CO2	18f
ASV1019	12.5203	-0.230965	2.68761	1.12291	0.992595	1	ASV101	CO2	18f
ASV1022	10.6363	25.6143	3.76984	2.13701	0.951869	1	ASV102	CO2	18f
ASV1032	10.6102	-1.6977	2.39852	2.91363	0.892876	0.962753	ASV103	CO2	18f
ASV1044	8.86953	-0.531274	1.35719	11.1757	0.131139	0.229031	ASV104	CO2	18f
ASV1074	12.1452	0.124962	3.40087	18.7754	0.00892093	0.0298972	ASV107	CO2	18f
ASV1105	8.74236	0.544844	1.33606	11.7669	0.108491	0.205036	ASV110	CO2	18f
ASV11110	9.66967	1.76025	1.90979	7.47024	0.381611	0.525776	ASV111	CO2	18f
ASV1125	9.17235	-1.57025	3.09803	0.136857	0.999993	1	ASV112	CO2	18f
ASV1135	8.7762	-2.22094	1.81383	10.1924	0.177928	0.282861	ASV113	CO2	18f
ASV1142	8.69119	0.752638	1.30332	6.38156	0.495968	0.647369	ASV114	CO2	18f
ASV1162	8.28045	-0.626225	1.86083	16.8132	0.0186411	0.0491807	ASV116	CO2	18f
ASV1172	7.02531	-4.54823	3.53261	2.97356	0.887438	0.962753	ASV117	CO2	18f
ASV1187	7.54068	-2.76161	1.84288	11.7485	0.109141	0.205036	ASV118	CO2	18f
ASV1204	7.38794	1.66259	3.04819	2.48049	0.928559	0.992597	ASV120	CO2	18f
ASV1215	7.68664	0.558624	1.28148	16.7122	0.0193496	0.0499865	ASV121	CO2	18f
ASV1222	7.14476	-1.84369	0.948313	14.1937	0.047842	0.107862	ASV122	CO2	18f
ASV1234	7.25715	1.14326	2.49919	3.80164	0.80232	0.921182	ASV123	CO2	18f
ASV1244	7.18432	-0.333436	1.99575	10.6407	0.155079	0.259862	ASV124	CO2	18f
ASV1254	7.30125	3.18302	3.11613	4.00573	0.779118	0.902903	ASV125	CO2	18f
ASV1274	6.1746	-0.781561	2.71913	1.5525	0.980436	1	ASV127	CO2	18f
ASV1282	6.03876	0.115939	3.53279	9.54528	0.215839	0.31862	ASV128	CO2	18f
ASV1294	6.64043	-1.86316	1.4415	6.12145	0.525642	0.671955	ASV129	CO2	18f
ASV1322	5.89693	1.30693	1.73568	4.90843	0.671137	0.800202	ASV132	CO2	18f
ASV1332	5.7556	-3.13472	3.40053	5.25019	0.629461	0.772804	ASV133	CO2	18f
ASV1345	5.05387	-4.04193	1.5985	7.2362	0.404708	0.551471	ASV134	CO2	18f
ASV1352	5.39279	-0.305196	2.06371	3.08415	0.87711	0.962753	ASV135	CO2	18f
ASV1362	5.20057	-2.73559	3.48254	8.1569	0.318962	0.454613	ASV136	CO2	18f
ASV1382	4.64792	29.4457	4.40792	1.03791	0.994194	NA	ASV138	CO2	18f
ASV1425	4.85812	-2.77049	1.01619	17.8307	0.0127577	0.0385844	ASV142	CO2	18f
ASV1432	4.73785	2.03085	2.50231	3.38547	0.847203	0.947026	ASV143	CO2	18f
ASV1442	4.90974	-0.260581	1.51592	13.1304	0.0689951	0.150095	ASV144	CO2	18f
ASV1454	4.69753	-8.65178	3.9843	3.15809	0.870002	NA	ASV145	CO2	18f
ASV1471	5.05649	-17.5408	2.89389	9.67807	0.207563	0.313876	ASV147	CO2	18f
ASV1491	4.58023	5.00981	3.67025	5.90726	0.550619	NA	ASV149	CO2	18f
ASV1501	3.35786	-2.32522	3.59396	6.70967	0.459721	NA	ASV150	CO2	18f
ASV1513	3.80433	-2.03158	2.42498	4.19082	0.757555	NA	ASV151	CO2	18f
ASV1532	4.31652	0.133217	2.54013	8.18721	0.316376	NA	ASV153	CO2	18f
ASV1542	3.48597	-2.74123	3.38026	1.95247	0.962424	NA	ASV154	CO2	18f
ASV1562	3.82442	-6.71285	4.46726	1.76871	0.971527	NA	ASV156	CO2	18f
ASV1572	3.6677	-0.623759	1.05035	7.42909	0.385609	NA	ASV157	CO2	18f
ASV1584	2.88992	-0.79363	4.4579	0.976825	0.995194	NA	ASV158	CO2	18f
ASV1601	3.62747	0.883816	2.48727	6.86294	0.443288	NA	ASV160	CO2	18f
ASV1645	3.88928	0.131956	4.2731	1.02591	0.9944	NA	ASV164	CO2	18f
ASV1655	3.49311	-0.70408	3.7258	2.11213	0.953374	NA	ASV165	CO2	18f
ASV1664	3.5273	0.95149	4.26522	1.70642	0.974292	NA	ASV166	CO2	18f
ASV1682	3.24184	-1.48418	4.99741	1.25773	0.989536	NA	ASV168	CO2	18f
ASV1725	2.70809	-4.19885	2.1817	3.79571	0.802985	NA	ASV172	CO2	18f
ASV1732	3.3407	-1.46698	1.58048	5.11856	0.645497	NA	ASV173	CO2	18f
ASV1742	2.99749	1.70805	1.70732	19.4863	0.00679297	NA	ASV174	CO2	18f
ASV1762	3.06942	10.904	3.28985	2.34347	0.938416	NA	ASV176	CO2	18f
ASV1774	3.14893	0.124899	2.94166	9.76053	0.202555	NA	ASV177	CO2	18f
ASV1782	2.85937	-2.39124	4.14066	4.52519	0.717681	NA	ASV178	CO2	18f
ASV1804	2.55573	-1.52276	5.21048	1.22501	0.99034	NA	ASV180	CO2	18f
ASV1812	2.79123	27.1646	5.13804	-0.350113	1	NA	ASV181	CO2	18f
ASV1822	2.47586	-1.40727	2.42566	4.34349	0.739472	NA	ASV182	CO2	18f
ASV1844	2.55395	-6.24508	2.99479	10.1123	0.1823	NA	ASV184	CO2	18f
ASV1862	2.29497	-2.36185	1.76029	15.272	0.0326666	NA	ASV186	CO2	18f
ASV1891	2.65091	3.62417	2.59637	2.41506	0.933356	NA	ASV189	CO2	18f
ASV1922	2.67584	5.00199	2.78307	3.54698	0.830224	NA	ASV192	CO2	18f
ASV1962	2.29983	24.1717	2.88356	5.28273	0.625503	NA	ASV196	CO2	18f
ASV1991	2.27176	0.857854	1.30567	12.7911	0.0773646	NA	ASV199	CO2	18f
ASV2004	2.14924	-0.980867	3.85273	-0.92838	1	NA	ASV200	CO2	18f
ASV2082	1.93212	-2.03312	2.11404	4.34165	0.739691	NA	ASV208	CO2	18f
ASV2091	1.99101	2.24191	2.13214	4.97468	0.663053	NA	ASV209	CO2	18f
ASV2102	2.00267	-0.93069	3.80347	1.42037	0.984939	NA	ASV210	CO2	18f
ASV2122	2.08017	-1.43509	2.05488	4.33617	0.740344	NA	ASV212	CO2	18f
ASV2142	1.75398	-1.23173	2.36853	3.10393	0.875224	NA	ASV214	CO2	18f
ASV2172	1.70975	1.36711	3.04211	4.07378	0.771241	NA	ASV217	CO2	18f
ASV2184	1.48941	-1.77822	2.15498	4.54692	0.715061	NA	ASV218	CO2	18f
ASV2194	1.51056	-0.520727	3.21999	5.24149	0.630519	NA	ASV219	CO2	18f
ASV2224	1.6158	-2.17276	3.14271	1.72273	0.973584	NA	ASV222	CO2	18f
ASV2251	1.83644	3.1238	2.57089	0.509353	0.999412	NA	ASV225	CO2	18f
ASV2271	1.64252	21.1304	2.69087	1.23354	0.990134	NA	ASV227	CO2	18f
ASV2281	1.59306	-2.649	2.70066	3.70846	0.812678	NA	ASV228	CO2	18f
ASV2301	1.57669	-2.21157	2.35606	5.29269	0.624292	NA	ASV230	CO2	18f
ASV2362	1.49589	-1.77623	3.09134	1.91361	0.964467	NA	ASV236	CO2	18f
ASV2372	1.47107	1.53902	3.5534	-1.98359	1	NA	ASV237	CO2	18f
ASV2382	1.25334	-0.606122	3.32907	1.48482	0.982831	NA	ASV238	CO2	18f
ASV2422	1.18671	0.536198	4.43467	0.522412	0.99936	NA	ASV242	CO2	18f
ASV2452	1.37997	-0.372747	4.43485	0.917972	0.996046	NA	ASV245	CO2	18f
ASV2512	1.23764	-1.85774	3.87437	-1.95369	1	NA	ASV251	CO2	18f
ASV2522	1.38924	4.44046	3.6749	4.93416	0.667998	NA	ASV252	CO2	18f
ASV2562	1.14932	-0.413423	2.15395	1.73528	0.973031	NA	ASV256	CO2	18f
ASV2712	1.0748	-1.72664	2.54733	2.20148	0.947852	NA	ASV271	CO2	18f
ASV2722	1.00121	0.54587	2.95612	3.03263	0.881967	NA	ASV272	CO2	18f
ASV2732	0.882634	-1.37049	3.75684	2.30451	0.941085	NA	ASV273	CO2	18f
ASV2832	0.948733	-1.50479	4.24147	-1.10167	1	NA	ASV283	CO2	18f
ASV140	2196.86	0.290951	0.18544	36.5032	1.52416e-09	1.02881e-08	ASV1	tissue	18b
ASV220	2110.96	-0.164858	0.42734	9.26845	0.00233135	0.00715302	ASV2	tissue	18b
ASV320	555.392	-1.63336	0.538237	2.77621	0.0956743	0.16145	ASV3	tissue	18b
ASV426	462.181	-2.99555	0.689621	141.369	1.33613e-32	9.01884e-31	ASV4	tissue	18b
ASV516	587.185	-4.22917	0.574628	59.8848	1.00576e-14	1.13148e-13	ASV5	tissue	18b
ASV616	351.125	-0.297946	0.46029	83.6808	5.8148e-20	1.12143e-18	ASV6	tissue	18b
ASV716	340.932	-0.158547	0.301955	3.30157	0.0692138	0.122235	ASV7	tissue	18b
ASV818	314.627	-0.0869573	0.442248	41.3785	1.25432e-10	9.40741e-10	ASV8	tissue	18b
ASV917	274.288	-0.664453	0.807415	66.9849	2.73591e-16	3.69348e-15	ASV9	tissue	18b
ASV1016	272.723	-0.215615	0.369692	14.6334	0.000130578	0.000534184	ASV10	tissue	18b
ASV1118	296.016	0.353185	0.826803	92.9664	5.31887e-22	1.19675e-20	ASV11	tissue	18b
ASV1212	128.111	0.383768	0.738446	7.9839	0.00471953	0.0124929	ASV12	tissue	18b
ASV1314	119.265	-2.57009	0.72504	101.155	8.5053e-24	2.29643e-22	ASV13	tissue	18b
ASV1410	103.905	0.24019	0.741319	102.859	3.59942e-24	1.2148e-22	ASV14	tissue	18b
ASV1510	136.305	3.23525	1.11869	121.446	3.05212e-28	1.37345e-26	ASV15	tissue	18b
ASV1610	111.857	0.568198	0.754616	8.72152	0.00314476	0.00943427	ASV16	tissue	18b
ASV1710	95.63	-0.842349	0.947541	1.79524	0.180289	0.248289	ASV17	tissue	18b
ASV188	93.6081	0.598509	1.50939	8.05423	0.00453974	0.0123632	ASV18	tissue	18b
ASV197	102.517	0.483971	0.644903	7.86698	0.00503456	0.0130705	ASV19	tissue	18b
ASV2010	95.3189	0.526165	0.518885	17.9562	2.26045e-05	0.000108986	ASV20	tissue	18b
ASV2111	95.315	0.413619	0.913488	5.58171	0.018149	0.0401657	ASV21	tissue	18b
ASV226	78.1744	-0.38503	0.655142	64.0132	1.23588e-15	1.51677e-14	ASV22	tissue	18b
ASV239	70.3594	-0.985674	0.770045	34.3206	4.67398e-09	2.86813e-08	ASV23	tissue	18b
ASV249	78.3433	0.590413	0.769098	5.4359	0.0197269	0.0429538	ASV24	tissue	18b
ASV259	61.8309	3.7906	2.15523	4.54253	0.0330627	0.0686686	ASV25	tissue	18b
ASV267	75.4019	1.24123	1.53827	17.461	2.93265e-05	0.000131969	ASV26	tissue	18b
ASV276	57.5234	0.106906	0.838269	44.3541	2.74033e-11	2.31215e-10	ASV27	tissue	18b
ASV286	59.1981	-0.684237	0.604794	158.27	2.70167e-36	3.64726e-34	ASV28	tissue	18b
ASV296	66.3126	-0.563057	0.698527	2.85645	0.0910079	0.15552	ASV29	tissue	18b
ASV306	72.0737	-0.234037	1.0603	3.65553	0.0558835	0.107775	ASV30	tissue	18b
ASV3110	48.5999	0.0615036	1.2933	70.9483	3.66701e-17	6.18808e-16	ASV31	tissue	18b
ASV326	46.3158	-1.02788	0.671619	69.2502	8.67316e-17	1.30097e-15	ASV32	tissue	18b
ASV336	44.9814	1.08651	0.573998	-0.0460741	1	1	ASV33	tissue	18b
ASV346	40.0834	-1.17457	0.780624	42.5854	6.76626e-11	5.3732e-10	ASV34	tissue	18b
ASV356	39.3949	-1.23425	0.862764	52.303	4.75654e-13	4.58667e-12	ASV35	tissue	18b
ASV366	37.0999	-2.1099	1.51683	10.7927	0.00101902	0.00319926	ASV36	tissue	18b
ASV376	39.6361	-24.4916	5.61857	2.08244	0.149002	0.226014	ASV37	tissue	18b
ASV386	37.7534	-0.481471	0.709062	51.9391	5.72477e-13	5.15229e-12	ASV38	tissue	18b
ASV396	36.1151	0.608495	1.09201	4.32501	0.0375562	0.0756729	ASV39	tissue	18b
ASV406	44.979	0.292858	1.87713	0.284632	0.593681	0.685017	ASV40	tissue	18b
ASV4111	37.6375	-1.27867	2.06003	21.8056	3.01721e-06	1.62929e-05	ASV41	tissue	18b
ASV427	25.6138	2.16819	1.97796	13.6462	0.000220689	0.000851229	ASV42	tissue	18b
ASV436	26.8654	-0.620785	2.37649	5.35526	0.0206598	0.0435793	ASV43	tissue	18b
ASV446	24.6804	20.7426	2.26174	4.47581	0.0343779	0.0703184	ASV44	tissue	18b
ASV456	36.1456	-0.151368	1.86726	0.608607	0.435313	0.515502	ASV45	tissue	18b
ASV466	20.5762	-2.93936	1.86968	7.72242	0.00545391	0.013892	ASV46	tissue	18b
ASV476	19.4722	-0.814412	1.92449	17.2988	3.19397e-05	0.000139092	ASV47	tissue	18b
ASV484	29.4969	0.295422	2.33423	0.347016	0.555807	0.646844	ASV48	tissue	18b
ASV496	17.7388	0.374916	1.30988	40.1711	2.32662e-10	1.65312e-09	ASV49	tissue	18b
ASV506	16.3078	1.58111	1.4286	11.2706	0.000787422	0.00265755	ASV50	tissue	18b
ASV5110	16.7965	-3.81001	2.22915	0.0404337	0.840635	0.930211	ASV51	tissue	18b
ASV526	17.2723	-7.15361	2.28943	3.57796	0.058551	0.111329	ASV52	tissue	18b
ASV534	17.8464	21.7832	2.03481	-0.875795	1	1	ASV53	tissue	18b
ASV544	15.4307	1.1957	0.838923	29.3061	6.17993e-08	3.62735e-07	ASV54	tissue	18b
ASV556	14.4295	2.16187	1.67817	8.47353	0.00360352	0.0105756	ASV55	tissue	18b
ASV564	18.5433	0.927468	2.51016	8.14317	0.00432237	0.0121567	ASV56	tissue	18b
ASV583	15.4101	-0.749378	1.17356	36.1172	1.85803e-09	1.19445e-08	ASV58	tissue	18b
ASV593	13.7834	-2.11014	2.29833	0.0164627	0.897906	0.985507	ASV59	tissue	18b
ASV606	14.8659	21.7711	1.73142	-3.24802	1	1	ASV60	tissue	18b
ASV617	11.9726	-0.66511	2.53083	6.46735	0.0109874	0.0260228	ASV61	tissue	18b
ASV624	12.3118	-0.740774	2.63133	12.3081	0.00045099	0.0016022	ASV62	tissue	18b
ASV636	19.932	-1.32942	2.65768	1.8228	0.176981	0.248289	ASV63	tissue	18b
ASV644	11.6996	1.7912	2.17835	4.15138	0.0416005	0.0813923	ASV64	tissue	18b
ASV654	11.9624	2.03659	1.37062	20.04	7.58375e-06	3.80449e-05	ASV65	tissue	18b
ASV666	11.9316	-0.82338	1.56906	20.0337	7.60897e-06	3.80449e-05	ASV66	tissue	18b
ASV674	11.9036	-21.9864	3.45796	1.78057	0.182079	0.248289	ASV67	tissue	18b
ASV686	11.6716	-0.0346172	1.29846	53.6478	2.39853e-13	2.49078e-12	ASV68	tissue	18b
ASV693	11.8118	0.543315	1.64421	22.0862	2.60673e-06	1.46629e-05	ASV69	tissue	18b
ASV706	11.379	-20.2571	1.7748	3.38833	0.0656595	0.121425	ASV70	tissue	18b
ASV717	11.8642	-4.85329	2.11162	1.88991	0.169212	0.24563	ASV71	tissue	18b
ASV724	14.6109	8.15837	2.18378	0.109595	0.740606	0.833182	ASV72	tissue	18b
ASV734	11.626	8.33389	2.92495	1.8472	0.17411	0.248289	ASV73	tissue	18b
ASV746	10.6588	-3.85439	2.25002	-4.22318	1	1	ASV74	tissue	18b
ASV754	9.58179	-1.54884	1.38389	5.73561	0.0166243	0.0380387	ASV75	tissue	18b
ASV764	9.15333	1.32696	1.87955	1.47129	0.225142	0.29205	ASV76	tissue	18b
ASV773	8.92274	1.39619	1.49441	12.8766	0.00033271	0.00121394	ASV77	tissue	18b
ASV786	9.47928	-0.610095	2.1442	0.0548117	0.814893	0.909178	ASV78	tissue	18b
ASV793	10.1039	-3.15867	1.57877	1.23227	0.266965	0.336825	ASV79	tissue	18b
ASV803	10.7815	-2.8422	3.62902	4.16997	0.0411466	0.0813923	ASV80	tissue	18b
ASV819	8.86613	1.58896	1.42297	11.1727	0.000830083	0.00266812	ASV81	tissue	18b
ASV826	7.84196	0.649461	3.66252	2.43144	0.118924	0.191127	ASV82	tissue	18b
ASV834	9.87632	-1.50377	3.27573	6.24023	0.012488	0.029067	ASV83	tissue	18b
ASV844	9.17241	-4.80914	3.14852	-0.231537	1	1	ASV84	tissue	18b
ASV874	9.96769	-30	3.61465	2.4002	0.12132	0.192684	ASV87	tissue	18b
ASV883	9.10884	-2.55791	3.66725	6.92102	0.00851883	0.0212971	ASV88	tissue	18b
ASV896	7.13713	-1.21989	1.89394	11.1871	0.000823659	0.00266812	ASV89	tissue	18b
ASV906	6.99115	-2.19911	3.0111	2.37645	0.123177	0.19336	ASV90	tissue	18b
ASV918	7.05657	-0.707439	4.41708	3.33514	0.0678145	0.122235	ASV91	tissue	18b
ASV926	8.54065	1.38591	1.65249	5.40572	0.0200708	0.0430089	ASV92	tissue	18b
ASV934	8.72703	-3.58974	2.8816	8.31772	0.00392601	0.0112768	ASV93	tissue	18b
ASV944	7.11881	2.69736	2.50673	-2.17811	1	1	ASV94	tissue	18b
ASV956	6.41537	-2.25324	4.33065	2.43412	0.118721	0.191127	ASV95	tissue	18b
ASV966	6.48807	-0.438558	4.73572	1.32119	0.250378	0.318878	ASV96	tissue	18b
ASV986	6.11346	-0.186768	2.0017	3.28962	0.0697193	0.122235	ASV98	tissue	18b
ASV996	6.09757	3.30742	1.57474	6.87919	0.00872051	0.0214049	ASV99	tissue	18b
ASV1017	6.24356	-5.68875	3.70996	-0.706555	1	1	ASV101	tissue	18b
ASV1064	6.19501	2.9841	1.51261	11.3562	0.000751979	0.00260301	ASV106	tissue	18b
ASV1073	5.61553	0.804014	3.26516	1.08537	0.2975	0.371875	ASV107	tissue	18b
ASV1086	6.37713	-1.67571	3.4864	6.65667	0.00987855	0.0238144	ASV108	tissue	18b
ASV1093	5.10039	0.334783	1.70161	13.3849	0.000253655	0.000951207	ASV109	tissue	18b
ASV1104	5.01657	-0.933651	3.25171	2.18649	0.139226	0.216041	ASV110	tissue	18b
ASV1119	5.26426	1.81265	2.1674	-2.81242	1	1	ASV111	tissue	18b
ASV1124	7.73704	-5.22088	3.28031	2.88204	0.0895727	0.15503	ASV112	tissue	18b
ASV1134	4.92833	0.567597	1.72369	17.5228	2.83887e-05	0.000131969	ASV113	tissue	18b
ASV1154	4.5576	0.94897	2.43544	3.31332	0.0687205	0.122235	ASV115	tissue	18b
ASV1186	4.07504	-0.00547319	3.77108	2.69535	0.100641	0.167736	ASV118	tissue	18b
ASV1203	3.94047	-0.243128	1.63521	16.1709	5.78766e-05	0.000244167	ASV120	tissue	18b
ASV1253	3.72255	1.02115	3.82928	1.73535	0.187729	0.253435	ASV125	tissue	18b
ASV1263	3.30169	2.95403	3.71237	1.47384	0.224741	0.29205	ASV126	tissue	18b
ASV1273	3.5418	-1.83531	4.85912	-1.4803	1	1	ASV127	tissue	18b
ASV1293	3.25957	-0.239693	2.03826	14.1638	0.000167562	0.000665322	ASV129	tissue	18b
ASV13110	2.97686	-0.849579	2.00282	5.6398	0.0175572	0.0395036	ASV131	tissue	18b
ASV1344	2.77654	-2.4133	3.32095	1.52353	0.217086	0.290165	ASV134	tissue	18b
ASV1373	2.66474	0.57524	3.02074	0.765201	0.381706	0.464237	ASV137	tissue	18b
ASV14110	3.14685	2.17556	3.72829	-0.0184345	1	1	ASV141	tissue	18b
ASV1424	2.54123	-1.29367	3.54295	1.45862	0.22715	0.29205	ASV142	tissue	18b
ASV1453	2.39874	0.421563	4.05322	1.93414	0.164306	0.243751	ASV145	tissue	18b
ASV1483	2.12481	2.16655	4.75706	1.81064	0.178431	0.248289	ASV148	tissue	18b
ASV1583	1.82279	0.461985	3.63764	1.474	0.224716	0.29205	ASV158	tissue	18b
ASV16110	1.7295	2.11812	3.01683	1.94628	0.162988	0.243751	ASV161	tissue	18b
ASV1644	1.72731	-0.381436	3.58836	-1.94844	1	1	ASV164	tissue	18b
ASV1654	1.66118	3.16254	4.74923	0.121098	0.727847	0.825708	ASV165	tissue	18b
ASV1663	1.71177	-0.604075	3.24601	3.44169	0.0635708	0.119195	ASV166	tissue	18b
ASV1724	1.48739	0.12095	3.15817	2.46547	0.116373	0.191127	ASV172	tissue	18b
ASV1773	1.46423	-1.64851	3.89321	0.79369	0.372987	0.457756	ASV177	tissue	18b
ASV1803	1.48109	-0.557992	2.13442	8.03865	0.00457895	0.0123632	ASV180	tissue	18b
ASV1843	1.2105	-0.773725	4.53751	0.61213	0.433987	0.515502	ASV184	tissue	18b
ASV1853	1.24093	-1.94022	4.01458	0.975261	0.323372	0.400506	ASV185	tissue	18b
ASV1943	1.22113	-0.111804	4.08824	1.82628	0.176567	0.248289	ASV194	tissue	18b
ASV2003	1.16811	-0.733783	5.03132	0.71783	0.396857	0.478354	ASV200	tissue	18b
ASV2044	1.01377	1.24944	3.75689	1.89455	0.168689	0.24563	ASV204	tissue	18b
ASV2183	0.862655	-2.44141	4.49426	0.483121	0.487012	0.57171	ASV218	tissue	18b
ASV2193	0.882643	-1.34525	3.40474	2.12681	0.144742	0.222047	ASV219	tissue	18b
ASV2223	1.16654	3.80973	4.04771	0.23514	0.627738	0.718175	ASV222	tissue	18b
ASV2633	0.67508	-22.1614	4.96887	-1.72864	1	1	ASV263	tissue	18b
ASV139	2196.86	0.290951	0.18544	9.22012	0.0265031	0.065053	ASV1	collect	18b
ASV2171	2110.96	-0.164858	0.42734	3.93988	0.26803	0.458025	ASV2	collect	18b
ASV318	555.392	-1.63336	0.538237	41.6318	4.80277e-09	2.81902e-08	ASV3	collect	18b
ASV420	462.181	-2.99555	0.689621	156.221	1.19821e-33	4.04394e-32	ASV4	collect	18b
ASV514	587.185	-4.22917	0.574628	7.7584	0.0512778	0.115062	ASV5	collect	18b
ASV614	351.125	-0.297946	0.46029	78.2951	7.12356e-17	5.65695e-16	ASV6	collect	18b
ASV714	340.932	-0.158547	0.301955	7.85847	0.0490291	0.112185	ASV7	collect	18b
ASV816	314.627	-0.0869573	0.442248	95.1969	1.67491e-20	1.88427e-19	ASV8	collect	18b
ASV915	274.288	-0.664453	0.807415	188.669	1.18318e-40	7.98643e-39	ASV9	collect	18b
ASV1014	272.723	-0.215615	0.369692	123.91	1.1096e-26	1.87244e-25	ASV10	collect	18b
ASV1116	296.016	0.353185	0.826803	16.5161	0.000888606	0.00290445	ASV11	collect	18b
ASV1211	128.111	0.383768	0.738446	14.0379	0.00285405	0.00802703	ASV12	collect	18b
ASV1310	119.265	-2.57009	0.72504	117.794	2.30451e-25	3.45677e-24	ASV13	collect	18b
ASV146	103.905	0.24019	0.741319	183.599	1.47325e-39	6.62964e-38	ASV14	collect	18b
ASV159	136.305	3.23525	1.11869	18.8014	0.000300499	0.00109642	ASV15	collect	18b
ASV169	111.857	0.568198	0.754616	2.93408	0.4019	0.616551	ASV16	collect	18b
ASV179	95.63	-0.842349	0.947541	29.7248	1.57677e-06	7.34015e-06	ASV17	collect	18b
ASV187	93.6081	0.598509	1.50939	49.8808	8.46998e-11	5.71724e-10	ASV18	collect	18b
ASV1961	102.517	0.483971	0.644903	3.80291	0.283548	0.47258	ASV19	collect	18b
ASV2081	95.3189	0.526165	0.518885	90.9565	1.36491e-19	1.31617e-18	ASV20	collect	18b
ASV2110	95.315	0.413619	0.913488	3.98574	0.263008	0.458025	ASV21	collect	18b
ASV224	78.1744	-0.38503	0.655142	128.518	1.12809e-27	2.1756e-26	ASV22	collect	18b
ASV2381	70.3594	-0.985674	0.770045	136.902	1.75958e-29	3.95906e-28	ASV23	collect	18b
ASV248	78.3433	0.590413	0.769098	2.2333	0.52542	0.770028	ASV24	collect	18b
ASV258	61.8309	3.7906	2.15523	21.2983	9.1276e-05	0.000362419	ASV25	collect	18b
ASV266	75.4019	1.24123	1.53827	3.33343	0.343017	0.544791	ASV26	collect	18b
ASV275	57.5234	0.106906	0.838269	77.2472	1.19505e-16	8.96289e-16	ASV27	collect	18b
ASV285	59.1981	-0.684237	0.604794	104.74	1.48606e-22	1.82381e-21	ASV28	collect	18b
ASV295	66.3126	-0.563057	0.698527	16.4807	0.000903606	0.00290445	ASV29	collect	18b
ASV305	72.0737	-0.234037	1.0603	2.06844	0.558324	0.779781	ASV30	collect	18b
ASV319	48.5999	0.0615036	1.2933	18.3537	0.000371813	0.00128704	ASV31	collect	18b
ASV325	46.3158	-1.02788	0.671619	109.123	1.69463e-23	2.28775e-22	ASV32	collect	18b
ASV335	44.9814	1.08651	0.573998	259.592	5.50921e-56	7.43744e-54	ASV33	collect	18b
ASV345	40.0834	-1.17457	0.780624	93.8194	3.31147e-20	3.43884e-19	ASV34	collect	18b
ASV355	39.3949	-1.23425	0.862764	90.0539	2.1329e-19	1.79964e-18	ASV35	collect	18b
ASV365	37.0999	-2.1099	1.51683	45.667	6.67551e-10	4.09634e-09	ASV36	collect	18b
ASV375	39.6361	-24.4916	5.61857	0.445316	0.93073	1	ASV37	collect	18b
ASV385	37.7534	-0.481471	0.709062	137.674	1.19945e-29	3.23851e-28	ASV38	collect	18b
ASV395	36.1151	0.608495	1.09201	67.1007	1.78197e-14	1.26614e-13	ASV39	collect	18b
ASV405	44.979	0.292858	1.87713	0.0870726	0.993342	1	ASV40	collect	18b
ASV4110	37.6375	-1.27867	2.06003	12.6692	0.00540935	0.0143189	ASV41	collect	18b
ASV425	25.6138	2.16819	1.97796	7.12493	0.0680207	0.135041	ASV42	collect	18b
ASV435	26.8654	-0.620785	2.37649	14.9063	0.00189854	0.00569561	ASV43	collect	18b
ASV445	24.6804	20.7426	2.26174	18.5491	0.00033882	0.0012037	ASV44	collect	18b
ASV455	36.1456	-0.151368	1.86726	1.33946	0.719785	0.915862	ASV45	collect	18b
ASV465	20.5762	-2.93936	1.86968	14.82	0.0019771	0.00576264	ASV46	collect	18b
ASV475	19.4722	-0.814412	1.92449	6.87105	0.0761235	0.14681	ASV47	collect	18b
ASV483	29.4969	0.295422	2.33423	1.80794	0.613209	0.819635	ASV48	collect	18b
ASV495	17.7388	0.374916	1.30988	27.1406	5.50092e-06	2.47541e-05	ASV49	collect	18b
ASV505	16.3078	1.58111	1.4286	48.1087	2.01906e-10	1.29797e-09	ASV50	collect	18b
ASV515	16.7965	-3.81001	2.22915	14.9661	0.00184585	0.00566341	ASV51	collect	18b
ASV525	17.2723	-7.15361	2.28943	-2.00511	1	1	ASV52	collect	18b
ASV533	17.8464	21.7832	2.03481	2.66167	0.446781	0.670171	ASV53	collect	18b
ASV543	15.4307	1.1957	0.838923	90.293	1.89509e-19	1.70558e-18	ASV54	collect	18b
ASV555	14.4295	2.16187	1.67817	30.6348	1.01467e-06	4.89214e-06	ASV55	collect	18b
ASV563	18.5433	0.927468	2.51016	0.155033	0.9845	1	ASV56	collect	18b
ASV582	15.4101	-0.749378	1.17356	39.4174	1.41593e-08	7.96458e-08	ASV58	collect	18b
ASV592	13.7834	-2.11014	2.29833	11.9972	0.00739261	0.0191923	ASV59	collect	18b
ASV605	14.8659	21.7711	1.73142	3.09919	0.376583	0.584353	ASV60	collect	18b
ASV615	11.9726	-0.66511	2.53083	3.94074	0.267935	0.458025	ASV61	collect	18b
ASV623	12.3118	-0.740774	2.63133	7.69122	0.0528434	0.115062	ASV62	collect	18b
ASV635	19.932	-1.32942	2.65768	0.675402	0.878974	0.988846	ASV63	collect	18b
ASV643	11.6996	1.7912	2.17835	20.7498	0.000118654	0.000457667	ASV64	collect	18b
ASV653	11.9624	2.03659	1.37062	31.6729	6.1336e-07	3.0668e-06	ASV65	collect	18b
ASV665	11.9316	-0.82338	1.56906	19.8589	0.000181559	0.000680846	ASV66	collect	18b
ASV673	11.9036	-21.9864	3.45796	5.2044	0.157428	0.287199	ASV67	collect	18b
ASV685	11.6716	-0.0346172	1.29846	13.7419	0.0032784	0.00903232	ASV68	collect	18b
ASV692	11.8118	0.543315	1.64421	10.4712	0.0149573	0.0380987	ASV69	collect	18b
ASV705	11.379	-20.2571	1.7748	25.7695	1.06581e-05	4.64144e-05	ASV70	collect	18b
ASV715	11.8642	-4.85329	2.11162	21.6568	7.68863e-05	0.000314535	ASV71	collect	18b
ASV723	14.6109	8.15837	2.18378	5.65933	0.129413	0.24265	ASV72	collect	18b
ASV733	11.626	8.33389	2.92495	1.96145	0.580446	0.799594	ASV73	collect	18b
ASV745	10.6588	-3.85439	2.25002	6.91751	0.074574	0.145906	ASV74	collect	18b
ASV753	9.58179	-1.54884	1.38389	34.9157	1.26922e-07	6.85381e-07	ASV75	collect	18b
ASV763	9.15333	1.32696	1.87955	7.43106	0.0593566	0.121977	ASV76	collect	18b
ASV772	8.92274	1.39619	1.49441	8.83592	0.0315539	0.0747329	ASV77	collect	18b
ASV785	9.47928	-0.610095	2.1442	15.4088	0.00149865	0.00470505	ASV78	collect	18b
ASV792	10.1039	-3.15867	1.57877	3.88458	0.2742	0.462713	ASV79	collect	18b
ASV802	10.7815	-2.8422	3.62902	0.868159	0.833104	0.965268	ASV80	collect	18b
ASV817	8.86613	1.58896	1.42297	24.5303	1.93569e-05	8.16618e-05	ASV81	collect	18b
ASV825	7.84196	0.649461	3.66252	1.77632	0.620102	0.820723	ASV82	collect	18b
ASV833	9.87632	-1.50377	3.27573	3.71042	0.294479	0.484813	ASV83	collect	18b
ASV843	9.17241	-4.80914	3.14852	-0.730347	1	1	ASV84	collect	18b
ASV873	9.96769	-30	3.61465	3.52395	0.31767	0.516692	ASV87	collect	18b
ASV882	9.10884	-2.55791	3.66725	0.204259	0.976899	1	ASV88	collect	18b
ASV895	7.13713	-1.21989	1.89394	7.42063	0.0596332	0.121977	ASV89	collect	18b
ASV905	6.99115	-2.19911	3.0111	4.79759	0.187233	0.33702	ASV90	collect	18b
ASV916	7.05657	-0.707439	4.41708	0.853776	0.836566	0.965268	ASV91	collect	18b
ASV925	8.54065	1.38591	1.65249	18.2425	0.000391998	0.00132299	ASV92	collect	18b
ASV933	8.72703	-3.58974	2.8816	1.87912	0.59787	0.807124	ASV93	collect	18b
ASV943	7.11881	2.69736	2.50673	6.39769	0.0937857	0.178325	ASV94	collect	18b
ASV955	6.41537	-2.25324	4.33065	2.07096	0.557811	0.779781	ASV95	collect	18b
ASV965	6.48807	-0.438558	4.73572	1.2954	0.730226	0.915862	ASV96	collect	18b
ASV985	6.11346	-0.186768	2.0017	5.47664	0.140043	0.258983	ASV98	collect	18b
ASV995	6.09757	3.30742	1.57474	31.8177	5.71739e-07	2.96864e-06	ASV99	collect	18b
ASV1015	6.24356	-5.68875	3.70996	1.11875	0.77255	0.931198	ASV101	collect	18b
ASV1063	6.19501	2.9841	1.51261	14.7889	0.00200625	0.00576264	ASV106	collect	18b
ASV1072	5.61553	0.804014	3.26516	7.45135	0.0588217	0.121977	ASV107	collect	18b
ASV1085	6.37713	-1.67571	3.4864	0.258119	0.967703	1	ASV108	collect	18b
ASV1092	5.10039	0.334783	1.70161	9.07006	0.0283738	0.068401	ASV109	collect	18b
ASV1103	5.01657	-0.933651	3.25171	1.44362	0.695343	0.894013	ASV110	collect	18b
ASV1117	5.26426	1.81265	2.1674	7.50055	0.0575442	0.121977	ASV111	collect	18b
ASV1123	7.73704	-5.22088	3.28031	1.28504	0.732689	0.915862	ASV112	collect	18b
ASV1133	4.92833	0.567597	1.72369	7.69205	0.0528238	0.115062	ASV113	collect	18b
ASV1153	4.5576	0.94897	2.43544	8.42928	0.037925	0.0882737	ASV115	collect	18b
ASV1185	4.07504	-0.00547319	3.77108	1.67486	0.642537	0.834063	ASV118	collect	18b
ASV1202	3.94047	-0.243128	1.63521	9.93192	0.0191538	0.0478846	ASV120	collect	18b
ASV1252	3.72255	1.02115	3.82928	2.29956	0.512605	0.760458	ASV125	collect	18b
ASV1262	3.30169	2.95403	3.71237	1.19338	0.754592	0.926797	ASV126	collect	18b
ASV1272	3.5418	-1.83531	4.85912	-1.51001	1	1	ASV127	collect	18b
ASV1292	3.25957	-0.239693	2.03826	2.05883	0.560287	0.779781	ASV129	collect	18b
[truncated: 426 more rows]

## Sheet: S4-DESeq-Wald
Table S4 - Wald tests of each comparison within all terms (akin to pairwise comparisons/post-hoc type results). P-values and adjusted P-values represent the Wald test, a specific comparison within a factor. The log fold change from this analysis can be used.
	baseMean	log2FoldChange	lfcSE	stat	pvalue	padj	Taxon	Term	Contrast	CO2	YrMB	padjadj
1	12522	-1.2409	0.135522	-9.15649	5.36149e-20	4.38667e-19	ASV1	tissue	leaf_spike	both	18f	4.38667e-19
2	8579.11	1.76748	0.207669	8.51101	1.7242e-17	1.29315e-16	ASV2	tissue	leaf_spike	both	18f	1.29315e-16
3	2850.57	-1.13164	0.184531	-6.13254	8.64874e-10	3.6204e-09	ASV3	tissue	leaf_spike	both	18f	3.6204e-09
4	2607.85	-3.38621	0.306017	-11.0654	1.84591e-28	3.32265e-27	ASV4	tissue	leaf_spike	both	18f	3.32265e-27
5	1143.03	-0.504368	0.243986	-2.0672	0.0387158	0.0676586	ASV5	tissue	leaf_spike	both	18f	0.0676586
6	1139.84	-2.31019	0.131166	-17.6127	1.96703e-69	3.54066e-67	ASV6	tissue	leaf_spike	both	18f	3.54066e-67
7	1000.25	-0.766455	0.210168	-3.64688	0.000265446	0.000692469	ASV7	tissue	leaf_spike	both	18f	0.000692469
8	432.674	2.20029	0.4058	5.42212	5.88959e-08	2.25559e-07	ASV8	tissue	leaf_spike	both	18f	2.25559e-07
9	405.317	2.99246	0.20694	14.4605	2.15251e-47	1.93725e-45	ASV9	tissue	leaf_spike	both	18f	1.93725e-45
10	369.372	-2.14151	0.502268	-4.26368	2.01091e-05	6.46364e-05	ASV10	tissue	leaf_spike	both	18f	6.46364e-05
11	309.137	3.4823	0.305266	11.4074	3.83966e-30	8.63924e-29	ASV11	tissue	leaf_spike	both	18f	8.63924e-29
12	350.234	2.21177	0.170084	13.004	1.16107e-38	5.22481e-37	ASV12	tissue	leaf_spike	both	18f	5.22481e-37
13	406.426	-1.41567	0.448963	-3.1532	0.00161489	0.00377506	ASV13	tissue	leaf_spike	both	18f	0.00377506
14	327.57	1.68783	0.33433	5.04839	4.45542e-07	1.60395e-06	ASV14	tissue	leaf_spike	both	18f	1.60395e-06
15	336.817	-2.65952	1.16822	-2.27657	0.0228122	0.0418723	ASV15	tissue	leaf_spike	both	18f	0.0418723
16	337.789	-1.68971	0.160084	-10.5551	4.80937e-26	6.33034e-25	ASV16	tissue	leaf_spike	both	18f	6.33034e-25
17	284.633	0.800902	0.120283	6.65847	2.76684e-11	1.31061e-10	ASV17	tissue	leaf_spike	both	18f	1.31061e-10
18	271.03	-1.51	0.390141	-3.8704	0.000108655	0.000310442	ASV18	tissue	leaf_spike	both	18f	0.000310442
19	235.106	1.88573	0.195996	9.62131	6.50005e-22	6.50005e-21	ASV19	tissue	leaf_spike	both	18f	6.50005e-21
20	236.917	-1.35757	0.50411	-2.69299	0.00708137	0.0143219	ASV20	tissue	leaf_spike	both	18f	0.0143219
21	153.607	2.09416	0.18246	11.4773	1.71455e-30	4.40885e-29	ASV21	tissue	leaf_spike	both	18f	4.40885e-29
22	148.951	4.35587	0.633645	6.8743	6.22944e-12	3.03054e-11	ASV22	tissue	leaf_spike	both	18f	3.03054e-11
23	151.785	0.532301	0.171691	3.10033	0.00193303	0.00440437	ASV23	tissue	leaf_spike	both	18f	0.00440437
24	132.543	2.8907	0.214604	13.4699	2.35184e-41	1.4111e-39	ASV24	tissue	leaf_spike	both	18f	1.4111e-39
25	140.149	-1.68831	0.747443	-2.25878	0.0238969	0.0425886	ASV25	tissue	leaf_spike	both	18f	0.0425886
26	128.616	3.51545	0.605895	5.80207	6.55001e-09	2.56305e-08	ASV26	tissue	leaf_spike	both	18f	2.56305e-08
27	100.864	4.75329	0.368067	12.9142	3.74393e-38	1.34781e-36	ASV27	tissue	leaf_spike	both	18f	1.34781e-36
28	132.844	0.514673	1.12977	0.455555	0.64871	0.725266	ASV28	tissue	leaf_spike	both	18f	0.725266
29	91.8307	2.44081	0.868852	2.80924	0.00496591	0.0103938	ASV30	tissue	leaf_spike	both	18f	0.0103938
30	78.1824	3.89396	0.391961	9.93456	2.94473e-23	3.31282e-22	ASV31	tissue	leaf_spike	both	18f	3.31282e-22
31	88.1078	-1.64799	0.279657	-5.89289	3.79506e-09	1.51802e-08	ASV32	tissue	leaf_spike	both	18f	1.51802e-08
32	75.3115	0.697916	0.506913	1.3768	0.168575	0.244706	ASV33	tissue	leaf_spike	both	18f	0.244706
33	72.0557	3.12052	0.339645	9.1876	4.01709e-20	3.44322e-19	ASV34	tissue	leaf_spike	both	18f	3.44322e-19
34	88.0671	-0.176672	0.97789	-0.180667	0.856629	0.907019	ASV35	tissue	leaf_spike	both	18f	0.907019
35	6.89659	-2.26516	0.772611	-2.93182	0.00336978	0.00739707	ASV36	tissue	leaf_spike	both	18f	0.00739707
36	90.1347	-5.70793	0.501151	-11.3896	4.70984e-30	9.41968e-29	ASV37	tissue	leaf_spike	both	18f	9.41968e-29
37	68.5166	0.418461	0.287772	1.45414	0.145908	0.215274	ASV38	tissue	leaf_spike	both	18f	0.215274
38	57.9126	4.2388	0.51487	8.23275	1.82961e-16	1.17618e-15	ASV39	tissue	leaf_spike	both	18f	1.17618e-15
39	56.3196	3.5026	0.426223	8.21776	2.07339e-16	1.28693e-15	ASV40	tissue	leaf_spike	both	18f	1.28693e-15
40	60.1013	2.11455	1.27069	1.66409	0.096094	0.146584	ASV41	tissue	leaf_spike	both	18f	0.146584
41	68.6302	-4.96271	0.61909	-8.01614	1.09117e-15	6.33584e-15	ASV42	tissue	leaf_spike	both	18f	6.33584e-15
42	61.4941	-0.279855	1.05091	-0.266297	0.790011	0.845608	ASV43	tissue	leaf_spike	both	18f	0.845608
43	49.3611	-4.56586	1.59317	-2.8659	0.00415822	0.00891047	ASV44	tissue	leaf_spike	both	18f	0.00891047
44	42.6497	4.88537	0.502089	9.73008	2.24407e-22	2.37608e-21	ASV45	tissue	leaf_spike	both	18f	2.37608e-21
45	47.8979	-0.615458	0.391691	-1.57128	0.116117	0.175638	ASV46	tissue	leaf_spike	both	18f	0.175638
46	45.2959	0.34897	0.565117	0.617518	0.536893	0.630367	ASV47	tissue	leaf_spike	both	18f	0.630367
47	45.5178	-0.63241	0.33175	-1.90629	0.0566131	0.0943552	ASV48	tissue	leaf_spike	both	18f	0.0943552
48	37.7205	3.91208	0.826341	4.73422	2.19898e-06	7.46825e-06	ASV50	tissue	leaf_spike	both	18f	7.46825e-06
49	35.9698	6.04644	0.551444	10.9647	5.64606e-28	9.23901e-27	ASV52	tissue	leaf_spike	both	18f	9.23901e-27
50	36.2965	12.3525	1.49614	8.25626	1.50312e-16	1.00208e-15	ASV53	tissue	leaf_spike	both	18f	1.00208e-15
51	40.1177	-1.73557	0.489568	-3.54511	0.000392447	0.000981118	ASV55	tissue	leaf_spike	both	18f	0.000981118
52	31.8497	9.47515	1.13329	8.36073	6.23304e-17	4.48779e-16	ASV56	tissue	leaf_spike	both	18f	4.48779e-16
53	36.7705	-1.45548	0.54691	-2.66127	0.00778454	0.0155691	ASV57	tissue	leaf_spike	both	18f	0.0155691
54	33.7582	6.39392	1.33516	4.78886	1.67729e-06	5.80601e-06	ASV58	tissue	leaf_spike	both	18f	5.80601e-06
55	30.284	4.52199	0.55283	8.1797	2.8455e-16	1.7073e-15	ASV59	tissue	leaf_spike	both	18f	1.7073e-15
56	33.5479	1.52533	0.410761	3.71343	0.000204473	0.000549329	ASV60	tissue	leaf_spike	both	18f	0.000549329
57	29.6919	5.3271	0.562714	9.4668	2.88545e-21	2.59691e-20	ASV61	tissue	leaf_spike	both	18f	2.59691e-20
58	28.7156	-4.77383	2.57138	-1.85653	0.0633784	0.101858	ASV62	tissue	leaf_spike	both	18f	0.101858
59	30.2087	-3.70025	0.937882	-3.94533	7.96914e-05	0.000239074	ASV63	tissue	leaf_spike	both	18f	0.000239074
60	28.4767	-0.756748	0.772553	-0.979541	0.327313	0.423858	ASV64	tissue	leaf_spike	both	18f	0.423858
61	25.5977	-1.68772	0.981195	-1.72006	0.0854212	0.131417	ASV65	tissue	leaf_spike	both	18f	0.131417
62	21.6832	6.15542	0.942783	6.52899	6.62154e-11	3.0561e-10	ASV66	tissue	leaf_spike	both	18f	3.0561e-10
63	28.3243	-5.65593	0.554146	-10.2066	1.85305e-24	2.22365e-23	ASV67	tissue	leaf_spike	both	18f	2.22365e-23
64	21.0917	2.40223	0.376135	6.38662	1.69595e-10	7.63176e-10	ASV68	tissue	leaf_spike	both	18f	7.63176e-10
65	21.3064	5.34867	0.776444	6.88867	5.63159e-12	2.8158e-11	ASV69	tissue	leaf_spike	both	18f	2.8158e-11
66	23.8036	5.49801	0.571778	9.61564	6.86781e-22	6.50634e-21	ASV70	tissue	leaf_spike	both	18f	6.50634e-21
67	18.5008	5.16136	0.680195	7.58806	3.24721e-14	1.71911e-13	ASV71	tissue	leaf_spike	both	18f	1.71911e-13
68	20.2269	1.43199	1.67289	0.855999	0.391998	0.479998	ASV72	tissue	leaf_spike	both	18f	0.479998
69	22.3307	-1.61582	0.481522	-3.35566	0.000791758	0.00190022	ASV73	tissue	leaf_spike	both	18f	0.00190022
70	20.343	0.38096	0.793756	0.479946	0.631266	0.710174	ASV74	tissue	leaf_spike	both	18f	0.710174
71	17.8472	9.29206	0.755183	12.3044	8.5804e-35	2.57412e-33	ASV75	tissue	leaf_spike	both	18f	2.57412e-33
72	19.7896	2.00028	0.531517	3.76335	0.000167655	0.00045724	ASV76	tissue	leaf_spike	both	18f	0.00045724
73	16.4128	5.80837	1.09371	5.31068	1.09217e-07	4.09564e-07	ASV77	tissue	leaf_spike	both	18f	4.09564e-07
74	19.4074	-1.9995	0.81066	-2.46651	0.0136436	0.0266941	ASV78	tissue	leaf_spike	both	18f	0.0266941
75	16.5304	4.47634	1.63979	2.72982	0.00633681	0.0131106	ASV79	tissue	leaf_spike	both	18f	0.0131106
76	19.406	-0.515475	1.60508	-0.321151	0.748096	0.811188	ASV80	tissue	leaf_spike	both	18f	0.811188
77	14.8858	5.11135	0.470708	10.8589	1.81012e-27	2.71517e-26	ASV81	tissue	leaf_spike	both	18f	2.71517e-26
78	17.5138	-0.0497356	0.34233	-0.145285	0.884485	0.91209	ASV82	tissue	leaf_spike	both	18f	0.91209
79	15.7079	3.38733	0.431856	7.84365	4.37626e-15	2.46165e-14	ASV83	tissue	leaf_spike	both	18f	2.46165e-14
80	17.8701	-1.25127	0.399877	-3.12914	0.00175319	0.00404583	ASV84	tissue	leaf_spike	both	18f	0.00404583
81	16.763	-1.26766	1.40053	-0.905131	0.365396	0.456745	ASV85	tissue	leaf_spike	both	18f	0.456745
82	16.7917	0.383838	0.442256	0.867909	0.385444	0.475205	ASV86	tissue	leaf_spike	both	18f	0.475205
83	13.271	12.9751	1.77478	7.31082	2.6552e-13	1.36553e-12	ASV87	tissue	leaf_spike	both	18f	1.36553e-12
84	15.2842	3.56763	1.05248	3.38974	0.000699595	0.00172503	ASV88	tissue	leaf_spike	both	18f	0.00172503
85	11.3982	11.5276	1.39528	8.26185	1.43436e-16	9.93018e-16	ASV90	tissue	leaf_spike	both	18f	9.93018e-16
86	12.1197	4.94805	0.547745	9.03348	1.66294e-19	1.30143e-18	ASV91	tissue	leaf_spike	both	18f	1.30143e-18
87	12.2026	4.32425	0.409768	10.5529	4.9236e-26	6.33034e-25	ASV92	tissue	leaf_spike	both	18f	6.33034e-25
88	14.7705	-3.14847	1.69057	-1.86237	0.0625507	0.101434	ASV93	tissue	leaf_spike	both	18f	0.101434
89	12.7982	-1.09178	0.950902	-1.14815	0.250908	0.342147	ASV94	tissue	leaf_spike	both	18f	0.342147
90	11.3196	3.20863	0.648804	4.94545	7.5969e-07	2.68126e-06	ASV95	tissue	leaf_spike	both	18f	2.68126e-06
91	10.0356	4.69494	0.602545	7.79184	6.60387e-15	3.60211e-14	ASV97	tissue	leaf_spike	both	18f	3.60211e-14
92	11.2239	3.31232	1.09422	3.02709	0.00246917	0.00555564	ASV98	tissue	leaf_spike	both	18f	0.00555564
93	11.369	-0.117344	0.951492	-0.123326	0.901849	0.91209	ASV99	tissue	leaf_spike	both	18f	0.91209
94	12.5203	-2.52905	1.35359	-1.86841	0.0617052	0.101434	ASV101	tissue	leaf_spike	both	18f	0.101434
95	10.6363	0.491872	1.88307	0.261208	0.793932	0.845608	ASV102	tissue	leaf_spike	both	18f	0.845608
96	10.6102	3.63353	1.20512	3.01507	0.0025692	0.00570934	ASV103	tissue	leaf_spike	both	18f	0.00570934
97	8.86953	1.562	0.681154	2.29316	0.0218386	0.0405253	ASV104	tissue	leaf_spike	both	18f	0.0405253
98	12.1452	-0.552184	1.69551	-0.325674	0.744671	0.811188	ASV107	tissue	leaf_spike	both	18f	0.811188
99	8.74236	2.271	0.675727	3.36082	0.000777105	0.00189026	ASV110	tissue	leaf_spike	both	18f	0.00189026
100	9.66967	-0.609975	0.947238	-0.643952	0.519607	0.615324	ASV111	tissue	leaf_spike	both	18f	0.615324
101	9.17235	-2.99963	1.55687	-1.9267	0.0540166	0.0917263	ASV112	tissue	leaf_spike	both	18f	0.0917263
102	8.7762	3.40184	0.901965	3.77159	0.00016221	0.000456215	ASV113	tissue	leaf_spike	both	18f	0.000456215
103	8.69119	-0.860008	0.647372	-1.32846	0.184026	0.262895	ASV114	tissue	leaf_spike	both	18f	0.262895
104	8.28045	2.43505	0.924064	2.63515	0.00840998	0.0166351	ASV116	tissue	leaf_spike	both	18f	0.0166351
105	7.02531	2.67645	1.76781	1.51399	0.130028	0.195042	ASV117	tissue	leaf_spike	both	18f	0.195042
106	7.54068	1.75297	0.911782	1.92257	0.054534	0.0917394	ASV118	tissue	leaf_spike	both	18f	0.0917394
107	7.38794	3.55907	1.52092	2.34007	0.0192799	0.0363764	ASV120	tissue	leaf_spike	both	18f	0.0363764
108	7.68664	2.39005	0.654526	3.65157	0.000260639	0.000689926	ASV121	tissue	leaf_spike	both	18f	0.000689926
109	7.14476	3.00983	0.485167	6.20371	5.51491e-10	2.36353e-09	ASV122	tissue	leaf_spike	both	18f	2.36353e-09
110	7.25715	1.51213	1.23818	1.22125	0.221991	0.309755	ASV123	tissue	leaf_spike	both	18f	0.309755
111	7.18432	-0.34002	0.980025	-0.346951	0.728628	0.802448	ASV124	tissue	leaf_spike	both	18f	0.802448
112	7.30125	-2.77157	1.5612	-1.77528	0.0758515	0.119766	ASV125	tissue	leaf_spike	both	18f	0.119766
113	6.1746	4.88258	1.3611	3.58723	0.000334209	0.000859394	ASV127	tissue	leaf_spike	both	18f	0.000859394
114	6.03876	0.23775	1.7573	0.135293	0.892381	0.91209	ASV128	tissue	leaf_spike	both	18f	0.91209
115	6.64043	4.5605	0.72643	6.27796	3.43046e-10	1.50606e-09	ASV129	tissue	leaf_spike	both	18f	1.50606e-09
116	5.89693	3.40876	0.866965	3.93183	8.43008e-05	0.000248757	ASV132	tissue	leaf_spike	both	18f	0.000248757
117	5.7556	0.841029	1.70681	0.492751	0.622189	0.704365	ASV133	tissue	leaf_spike	both	18f	0.704365
118	5.05387	1.78398	0.784877	2.27294	0.0230298	0.0418723	ASV134	tissue	leaf_spike	both	18f	0.0418723
119	5.39279	4.03682	1.03348	3.90603	9.38239e-05	0.000272392	ASV135	tissue	leaf_spike	both	18f	0.000272392
120	5.20057	1.93331	1.73881	1.11186	0.266199	0.356914	ASV136	tissue	leaf_spike	both	18f	0.356914
121	4.64792	9.99743	2.20283	4.53844	5.66711e-06	1.88904e-05	ASV138	tissue	leaf_spike	both	18f	1.88904e-05
122	4.85812	1.48422	0.509862	2.91103	0.00360241	0.00781246	ASV142	tissue	leaf_spike	both	18f	0.00781246
123	4.73785	1.86991	1.25573	1.4891	0.136461	0.203	ASV143	tissue	leaf_spike	both	18f	0.203
124	4.90974	-1.42592	0.73866	-1.93041	0.0535561	0.0917263	ASV144	tissue	leaf_spike	both	18f	0.0917263
125	4.69753	1.11719	1.98536	0.562712	0.573631	0.658628	ASV145	tissue	leaf_spike	both	18f	0.658628
126	5.05649	-0.762488	1.4347	-0.531462	0.595098	0.67796	ASV147	tissue	leaf_spike	both	18f	0.67796
127	4.58023	-0.241425	1.84068	-0.13116	0.895648	0.91209	ASV149	tissue	leaf_spike	both	18f	0.91209
128	3.35786	7.52146	1.79964	4.17943	2.92245e-05	9.22878e-05	ASV150	tissue	leaf_spike	both	18f	9.22878e-05
129	3.80433	3.98028	1.20878	3.29279	0.00099197	0.0023494	ASV151	tissue	leaf_spike	both	18f	0.0023494
130	4.31652	-4.72491	1.25492	-3.76512	0.000166466	0.00045724	ASV153	tissue	leaf_spike	both	18f	0.00045724
131	3.48597	1.54865	1.69048	0.916096	0.359617	0.452664	ASV154	tissue	leaf_spike	both	18f	0.452664
132	3.82442	-0.634864	2.24046	-0.283364	0.776898	0.837375	ASV156	tissue	leaf_spike	both	18f	0.837375
133	3.6677	3.19217	0.53462	5.97091	2.35934e-09	9.65186e-09	ASV157	tissue	leaf_spike	both	18f	9.65186e-09
134	2.88992	2.47839	2.23599	1.10841	0.267685	0.356914	ASV158	tissue	leaf_spike	both	18f	0.356914
135	3.62747	1.6709	1.25467	1.33175	0.182944	0.262895	ASV160	tissue	leaf_spike	both	18f	0.262895
136	3.88928	-4.81861	2.14323	-2.2483	0.0245571	0.0433361	ASV164	tissue	leaf_spike	both	18f	0.0433361
137	3.49311	1.35779	1.86252	0.729005	0.465998	0.562951	ASV165	tissue	leaf_spike	both	18f	0.562951
138	3.5273	-1.3134	2.13961	-0.613851	0.539314	0.630367	ASV166	tissue	leaf_spike	both	18f	0.630367
139	3.24184	2.34648	2.49621	0.940017	0.347209	0.443245	ASV168	tissue	leaf_spike	both	18f	0.443245
140	2.70809	5.78778	1.10874	5.22012	1.78803e-07	6.56827e-07	ASV172	tissue	leaf_spike	both	18f	6.56827e-07
141	3.3407	0.951454	0.775731	1.22653	0.220001	0.309376	ASV173	tissue	leaf_spike	both	18f	0.309376
142	2.99749	3.49602	0.870009	4.01837	5.86021e-05	0.000178786	ASV174	tissue	leaf_spike	both	18f	0.000178786
143	3.06942	3.86054	1.6514	2.33774	0.0194007	0.0363764	ASV176	tissue	leaf_spike	both	18f	0.0363764
144	3.14893	-0.113505	1.44715	-0.0784335	0.937483	0.942721	ASV177	tissue	leaf_spike	both	18f	0.942721
145	2.85937	-0.294242	2.07877	-0.141546	0.887438	0.91209	ASV178	tissue	leaf_spike	both	18f	0.91209
146	2.55573	2.38686	2.60442	0.916464	0.359423	0.452664	ASV180	tissue	leaf_spike	both	18f	0.452664
147	2.79123	-7.27216	2.56826	-2.83155	0.00463226	0.00980949	ASV181	tissue	leaf_spike	both	18f	0.00980949
148	2.47586	0.853748	1.21014	0.705497	0.480501	0.576601	ASV182	tissue	leaf_spike	both	18f	0.576601
149	2.55395	0.660622	1.50672	0.438449	0.661061	0.734512	ASV184	tissue	leaf_spike	both	18f	0.734512
150	2.29497	-1.08188	0.863122	-1.25345	0.210041	0.297696	ASV186	tissue	leaf_spike	both	18f	0.297696
151	2.65091	2.43247	1.30448	1.8647	0.0622238	0.101434	ASV189	tissue	leaf_spike	both	18f	0.101434
152	2.67584	-2.48564	1.38407	-1.7959	0.0725111	0.115504	ASV192	tissue	leaf_spike	both	18f	0.115504
153	2.29983	-0.22819	1.44788	-0.157603	0.874769	0.91209	ASV196	tissue	leaf_spike	both	18f	0.91209
154	2.27176	-1.10206	0.627885	-1.75519	0.0792267	0.122938	ASV199	tissue	leaf_spike	both	18f	0.122938
155	2.14924	8.53376	1.92637	4.42997	9.42462e-06	3.08442e-05	ASV200	tissue	leaf_spike	both	18f	3.08442e-05
156	1.93212	1.50586	1.06337	1.41612	0.156741	0.229377	ASV208	tissue	leaf_spike	both	18f	0.229377
157	1.99101	0.693754	1.06166	0.653463	0.513458	0.612069	ASV209	tissue	leaf_spike	both	18f	0.612069
158	2.00267	2.16811	1.90223	1.13977	0.254383	0.344278	ASV210	tissue	leaf_spike	both	18f	0.344278
159	2.08017	-1.79302	1.01913	-1.75937	0.0785153	0.122894	ASV212	tissue	leaf_spike	both	18f	0.122894
160	1.75398	1.26125	1.18418	1.06508	0.286838	0.376868	ASV214	tissue	leaf_spike	both	18f	0.376868
161	1.70975	6.10796	1.51621	4.02843	5.61501e-05	0.000174259	ASV217	tissue	leaf_spike	both	18f	0.000174259
162	1.48941	2.4196	1.06834	2.26483	0.0235232	0.0423418	ASV218	tissue	leaf_spike	both	18f	0.0423418
163	1.51056	4.35318	1.60437	2.71333	0.006661	0.0136248	ASV219	tissue	leaf_spike	both	18f	0.0136248
164	1.6158	1.71241	1.57735	1.08562	0.277646	0.367472	ASV222	tissue	leaf_spike	both	18f	0.367472
165	1.83644	-1.31356	1.2853	-1.02199	0.306788	0.400158	ASV225	tissue	leaf_spike	both	18f	0.400158
166	1.64252	0.754584	1.34392	0.561481	0.57447	0.658628	ASV227	tissue	leaf_spike	both	18f	0.658628
167	1.59306	3.22804	1.35291	2.38601	0.0170324	0.0326153	ASV228	tissue	leaf_spike	both	18f	0.0326153
168	1.57669	0.153238	1.17042	0.130926	0.895834	0.91209	ASV230	tissue	leaf_spike	both	18f	0.91209
169	1.49589	5.50146	1.54887	3.55193	0.000382422	0.000969521	ASV236	tissue	leaf_spike	both	18f	0.000969521
170	1.47107	3.62748	1.77952	2.03846	0.0415035	0.0718331	ASV237	tissue	leaf_spike	both	18f	0.0718331
171	1.25334	1.91651	1.65965	1.15477	0.248185	0.341018	ASV238	tissue	leaf_spike	both	18f	0.341018
172	1.18671	1.96723	2.2186	0.886698	0.375242	0.465817	ASV242	tissue	leaf_spike	both	18f	0.465817
173	1.37997	0.0932863	2.21628	0.0420914	0.966426	0.966426	ASV245	tissue	leaf_spike	both	18f	0.966426
174	1.23764	4.71173	1.94235	2.42579	0.0152752	0.029565	ASV251	tissue	leaf_spike	both	18f	0.029565
175	1.38924	0.226594	1.83937	0.123191	0.901956	0.91209	ASV252	tissue	leaf_spike	both	18f	0.91209
176	1.14932	-0.609606	1.07181	-0.568761	0.569519	0.658628	ASV256	tissue	leaf_spike	both	18f	0.658628
177	1.0748	0.43765	1.27358	0.343637	0.731119	0.802448	ASV271	tissue	leaf_spike	both	18f	0.802448
178	1.00121	1.2355	1.46856	0.841299	0.40018	0.486706	ASV272	tissue	leaf_spike	both	18f	0.486706
179	0.882634	1.82049	1.8801	0.968292	0.332899	0.428013	ASV273	tissue	leaf_spike	both	18f	0.428013
180	0.948733	2.49385	2.117	1.17802	0.23879	0.330633	ASV283	tissue	leaf_spike	both	18f	0.330633
181	2196.86	-0.574317	0.0933803	-6.1503	7.73363e-10	3.16376e-09	ASV1	tissue	leaf_spike	both	18b	3.16376e-09
182	2110.96	0.765705	0.215176	3.55851	0.000372962	0.000825408	ASV2	tissue	leaf_spike	both	18b	0.000825408
183	555.392	0.479462	0.270782	1.77066	0.0766175	0.103434	ASV3	tissue	leaf_spike	both	18b	0.103434
184	462.181	5.17033	0.34816	14.8504	6.91069e-50	9.32944e-48	ASV4	tissue	leaf_spike	both	18b	9.32944e-48
185	587.185	2.68705	0.288398	9.31716	1.19499e-20	1.00827e-19	ASV5	tissue	leaf_spike	both	18b	1.00827e-19
186	351.125	2.38509	0.231139	10.3188	5.79196e-25	8.68795e-24	ASV6	tissue	leaf_spike	both	18b	8.68795e-24
187	340.932	-0.293856	0.152087	-1.93216	0.05334	0.0791308	ASV7	tissue	leaf_spike	both	18b	0.0791308
188	314.627	1.50464	0.222475	6.76318	1.34994e-11	6.50864e-11	ASV8	tissue	leaf_spike	both	18b	6.50864e-11
189	274.288	3.83242	0.400197	9.57634	1.00544e-21	1.04412e-20	ASV9	tissue	leaf_spike	both	18b	1.04412e-20
190	272.723	0.760239	0.185863	4.09032	4.30777e-05	0.000109726	ASV10	tissue	leaf_spike	both	18b	0.000109726
191	296.016	-4.71636	0.415389	-11.3541	7.07883e-30	1.47377e-28	ASV11	tissue	leaf_spike	both	18b	1.47377e-28
192	128.111	-1.166	0.388404	-3.00203	0.00268183	0.0051721	ASV12	tissue	leaf_spike	both	18b	0.0051721
193	119.265	4.34661	0.363201	11.9675	5.25882e-33	1.77485e-31	ASV13	tissue	leaf_spike	both	18b	1.77485e-31
194	103.905	4.45031	0.380487	11.6964	1.33054e-31	3.59245e-30	ASV14	tissue	leaf_spike	both	18b	3.59245e-30
195	136.305	-8.42445	0.5764	-14.6156	2.23255e-48	1.00465e-46	ASV15	tissue	leaf_spike	both	18b	1.00465e-46
196	111.857	-1.20372	0.379863	-3.16883	0.00153052	0.00313061	ASV16	tissue	leaf_spike	both	18b	0.00313061
197	95.63	-0.868599	0.479595	-1.81111	0.0701241	0.0967347	ASV17	tissue	leaf_spike	both	18b	0.0967347
198	93.6081	4.14575	0.763509	5.42987	5.63954e-08	1.95215e-07	ASV18	tissue	leaf_spike	both	18b	1.95215e-07
199	102.517	-0.96395	0.324598	-2.96967	0.00298117	0.00566842	ASV19	tissue	leaf_spike	both	18b	0.00566842
200	95.3189	1.17794	0.261713	4.50087	6.7677e-06	1.98617e-05	ASV20	tissue	leaf_spike	both	18b	1.98617e-05
201	95.315	-1.20825	0.46005	-2.62634	0.00863092	0.0155357	ASV21	tissue	leaf_spike	both	18b	0.0155357
202	78.1744	3.09538	0.327944	9.43875	3.7727e-21	3.39543e-20	ASV22	tissue	leaf_spike	both	18b	3.39543e-20
203	70.3594	2.4521	0.383301	6.39732	1.58132e-10	6.67119e-10	ASV23	tissue	leaf_spike	both	18b	6.67119e-10
204	78.3433	-0.968184	0.387172	-2.50066	0.0123964	0.0209189	ASV24	tissue	leaf_spike	both	18b	0.0209189
205	61.8309	5.31528	1.08205	4.91223	9.00443e-07	2.89428e-06	ASV25	tissue	leaf_spike	both	18b	2.89428e-06
206	75.4019	-5.96114	0.772502	-7.71666	1.19413e-14	7.00903e-14	ASV26	tissue	leaf_spike	both	18b	7.00903e-14
207	57.5234	3.63232	0.430802	8.43153	3.41188e-17	2.55891e-16	ASV27	tissue	leaf_spike	both	18b	2.55891e-16
208	59.1981	4.45482	0.301923	14.7548	2.86471e-49	1.93368e-47	ASV28	tissue	leaf_spike	both	18b	1.93368e-47
209	66.3126	0.661799	0.351002	1.88546	0.0593682	0.0852628	ASV29	tissue	leaf_spike	both	18b	0.0852628
210	72.0737	1.38254	0.533183	2.59299	0.00951466	0.0166816	ASV30	tissue	leaf_spike	both	18b	0.0166816
211	48.5999	7.39115	0.651353	11.3474	7.64177e-30	1.47377e-28	ASV31	tissue	leaf_spike	both	18b	1.47377e-28
212	46.3158	3.34014	0.34061	9.80634	1.05733e-22	1.29763e-21	ASV32	tissue	leaf_spike	both	18b	1.29763e-21
213	44.9814	0.0708674	0.28712	0.246821	0.805047	0.817152	ASV33	tissue	leaf_spike	both	18b	0.817152
214	40.0834	2.94952	0.393893	7.48813	6.98607e-14	3.92967e-13	ASV34	tissue	leaf_spike	both	18b	3.92967e-13
215	39.3949	3.55828	0.440423	8.07924	6.51739e-16	4.63078e-15	ASV35	tissue	leaf_spike	both	18b	4.63078e-15
216	37.0999	2.88221	0.758832	3.79822	0.000145739	0.000345172	ASV36	tissue	leaf_spike	both	18b	0.000345172
217	39.6361	30	2.8284	10.6067	2.77349e-26	4.68026e-25	ASV37	tissue	leaf_spike	both	18b	4.68026e-25
218	37.7534	2.81354	0.354692	7.93237	2.15004e-15	1.38217e-14	ASV38	tissue	leaf_spike	both	18b	1.38217e-14
219	36.1151	-1.16744	0.548939	-2.12672	0.0334431	0.0543954	ASV39	tissue	leaf_spike	both	18b	0.0543954
220	44.979	0.71482	0.94488	0.75652	0.449338	0.485285	ASV40	tissue	leaf_spike	both	18b	0.485285
221	37.6375	-6.6749	1.0369	-6.43738	1.21552e-10	5.46982e-10	ASV41	tissue	leaf_spike	both	18b	5.46982e-10
222	25.6138	5.45217	1.00212	5.44062	5.30963e-08	1.88632e-07	ASV42	tissue	leaf_spike	both	18b	1.88632e-07
223	26.8654	3.68102	1.19041	3.09223	0.00198657	0.00400279	ASV43	tissue	leaf_spike	both	18b	0.00400279
224	24.6804	10.9498	1.13135	9.67853	3.7203e-22	4.18534e-21	ASV44	tissue	leaf_spike	both	18b	4.18534e-21
225	36.1456	0.891167	0.941887	0.946151	0.344072	0.38708	ASV45	tissue	leaf_spike	both	18b	0.38708
226	20.5762	3.36214	0.935368	3.59446	0.000325065	0.000756617	ASV46	tissue	leaf_spike	both	18b	0.000756617
227	19.4722	5.93462	0.968743	6.1261	9.00603e-10	3.57592e-09	ASV47	tissue	leaf_spike	both	18b	3.57592e-09
228	29.4969	1.00806	1.17467	0.858166	0.390801	0.428928	ASV48	tissue	leaf_spike	both	18b	0.428928
229	17.7388	4.89986	0.669029	7.32383	2.40987e-13	1.25128e-12	ASV49	tissue	leaf_spike	both	18b	1.25128e-12
230	16.3078	2.88245	0.722816	3.9878	6.66882e-05	0.00016672	ASV50	tissue	leaf_spike	both	18b	0.00016672
231	16.7965	0.52697	1.12166	0.469814	0.638488	0.668185	ASV51	tissue	leaf_spike	both	18b	0.668185
232	17.2723	5.53648	1.15984	4.77347	1.81078e-06	5.68502e-06	ASV52	tissue	leaf_spike	both	18b	5.68502e-06
233	17.8464	-3.06475	1.01485	-3.0199	0.00252857	0.00494721	ASV53	tissue	leaf_spike	both	18b	0.00494721
234	15.4307	2.71753	0.423994	6.40935	1.4614e-10	6.36418e-10	ASV54	tissue	leaf_spike	both	18b	6.36418e-10
235	14.4295	3.2807	0.847662	3.8703	0.000108703	0.000262051	ASV55	tissue	leaf_spike	both	18b	0.000262051
236	18.5433	-12.556	1.26868	-9.89691	4.29316e-23	5.79576e-22	ASV56	tissue	leaf_spike	both	18b	5.79576e-22
237	15.4101	4.30609	0.589402	7.30586	2.75492e-13	1.37746e-12	ASV58	tissue	leaf_spike	both	18b	1.37746e-12
238	13.7834	0.341011	1.16308	0.293197	0.769371	0.786857	ASV59	tissue	leaf_spike	both	18b	0.786857
239	14.8659	-0.407202	0.864274	-0.471149	0.637534	0.668185	ASV60	tissue	leaf_spike	both	18b	0.668185
240	11.9726	4.57186	1.27951	3.57314	0.000352732	0.0008071	ASV61	tissue	leaf_spike	both	18b	0.0008071
241	12.3118	5.47022	1.32408	4.13134	3.60658e-05	9.54684e-05	ASV62	tissue	leaf_spike	both	18b	9.54684e-05
242	19.932	2.69289	1.3377	2.01308	0.0441065	0.0684412	ASV63	tissue	leaf_spike	both	18b	0.0684412
243	11.6996	2.74028	1.09828	2.49507	0.0125934	0.0209889	ASV64	tissue	leaf_spike	both	18b	0.0209889
244	11.9624	3.55146	0.691255	5.13771	2.78109e-07	9.38617e-07	ASV65	tissue	leaf_spike	both	18b	9.38617e-07
245	11.9316	4.08591	0.796232	5.13156	2.87347e-07	9.46143e-07	ASV66	tissue	leaf_spike	both	18b	9.46143e-07
246	11.9036	12.7767	1.73339	7.37091	1.69465e-13	9.1511e-13	ASV67	tissue	leaf_spike	both	18b	9.1511e-13
247	11.6716	5.54103	0.64684	8.5663	1.06862e-17	8.48612e-17	ASV68	tissue	leaf_spike	both	18b	8.48612e-17
248	11.8118	4.62224	0.825509	5.59926	2.15267e-08	7.85434e-08	ASV69	tissue	leaf_spike	both	18b	7.85434e-08
249	11.379	2.83654	0.870996	3.25667	0.00112728	0.0024156	ASV70	tissue	leaf_spike	both	18b	0.0024156
250	11.8642	1.45433	1.07149	1.35729	0.174688	0.210561	ASV71	tissue	leaf_spike	both	18b	0.210561
251	14.6109	-0.571573	1.11439	-0.5129	0.608021	0.646322	ASV72	tissue	leaf_spike	both	18b	0.646322
252	11.626	-9.82149	1.4776	-6.64693	2.9926e-11	1.39311e-10	ASV73	tissue	leaf_spike	both	18b	1.39311e-10
253	10.6588	-0.424208	1.13178	-0.374816	0.707797	0.729409	ASV74	tissue	leaf_spike	both	18b	0.729409
254	9.58179	1.85173	0.69939	2.64764	0.00810549	0.014787	ASV75	tissue	leaf_spike	both	18b	0.014787
255	9.15333	5.3185	0.945032	5.62785	1.82469e-08	6.84259e-08	ASV76	tissue	leaf_spike	both	18b	6.84259e-08
256	8.92274	7.13316	0.750605	9.50322	2.0349e-21	1.96222e-20	ASV77	tissue	leaf_spike	both	18b	1.96222e-20
257	9.47928	-0.158616	1.072	-0.147963	0.882372	0.882372	ASV78	tissue	leaf_spike	both	18b	0.882372
258	10.1039	-1.18972	0.781858	-1.52166	0.128094	0.163138	ASV79	tissue	leaf_spike	both	18b	0.163138
259	10.7815	-3.42633	1.82285	-1.87966	0.0601542	0.0854823	ASV80	tissue	leaf_spike	both	18b	0.0854823
260	8.86613	4.10915	0.717217	5.72929	1.00852e-08	3.89e-08	ASV81	tissue	leaf_spike	both	18b	3.89e-08
261	7.84196	3.63554	1.84564	1.9698	0.0488613	0.0732919	ASV82	tissue	leaf_spike	both	18b	0.0732919
262	9.87632	-5.87394	1.64877	-3.56262	0.000367172	0.000825408	ASV83	tissue	leaf_spike	both	18b	0.000825408
263	9.17241	3.27433	1.58293	2.06853	0.03859	0.06129	ASV84	tissue	leaf_spike	both	18b	0.06129
264	9.96769	14.532	1.82176	7.9769	1.50049e-15	1.01283e-14	ASV87	tissue	leaf_spike	both	18b	1.01283e-14
265	9.10884	-5.65923	1.84592	-3.0658	0.0021709	0.00430987	ASV88	tissue	leaf_spike	both	18b	0.00430987
266	7.13713	3.95937	0.950999	4.16338	3.13571e-05	8.81919e-05	ASV89	tissue	leaf_spike	both	18b	8.81919e-05
267	6.99115	2.89052	1.5147	1.90831	0.0563505	0.0826883	ASV90	tissue	leaf_spike	both	18b	0.0826883
268	7.05657	4.43042	2.22692	1.98948	0.0466477	0.0714996	ASV91	tissue	leaf_spike	both	18b	0.0714996
269	8.54065	2.13976	0.830954	2.57506	0.0100223	0.0173463	ASV92	tissue	leaf_spike	both	18b	0.0173463
270	8.72703	4.67969	1.45411	3.21826	0.00128972	0.0027205	ASV93	tissue	leaf_spike	both	18b	0.0027205
271	7.11881	5.23671	1.26734	4.13206	3.59527e-05	9.54684e-05	ASV94	tissue	leaf_spike	both	18b	9.54684e-05
272	6.41537	3.87269	2.17983	1.7766	0.075634	0.103137	ASV95	tissue	leaf_spike	both	18b	0.103137
273	6.48807	3.66473	2.38757	1.53492	0.124803	0.160461	ASV96	tissue	leaf_spike	both	18b	0.160461
274	6.11346	2.10789	1.01624	2.07421	0.0380602	0.0611682	ASV98	tissue	leaf_spike	both	18b	0.0611682
275	6.09757	2.36049	0.805624	2.93001	0.00338949	0.0063553	ASV99	tissue	leaf_spike	both	18b	0.0063553
276	6.24356	4.87548	1.87717	2.59725	0.00939741	0.0166816	ASV101	tissue	leaf_spike	both	18b	0.0166816
277	6.19501	3.1295	0.764888	4.09146	4.28672e-05	0.000109726	ASV106	tissue	leaf_spike	both	18b	0.000109726
278	5.61553	2.10311	1.6438	1.27942	0.20075	0.239834	ASV107	tissue	leaf_spike	both	18b	0.239834
279	6.37713	-5.59597	1.75417	-3.1901	0.00142225	0.00295391	ASV108	tissue	leaf_spike	both	18b	0.00295391
280	5.10039	3.52681	0.853455	4.1324	3.58999e-05	9.54684e-05	ASV109	tissue	leaf_spike	both	18b	9.54684e-05
281	5.01657	2.95201	1.63052	1.81047	0.0702223	0.0967347	ASV110	tissue	leaf_spike	both	18b	0.0967347
282	5.26426	2.22444	1.09725	2.02728	0.0426335	0.0669247	ASV111	tissue	leaf_spike	both	18b	0.0669247
283	7.73704	12.8338	1.66284	7.718	1.1817e-14	7.00903e-14	ASV112	tissue	leaf_spike	both	18b	7.00903e-14
284	4.92833	4.06697	0.866911	4.69133	2.71431e-06	8.328e-06	ASV113	tissue	leaf_spike	both	18b	8.328e-06
285	4.5576	2.42793	1.2231	1.98507	0.0471367	0.0714996	ASV115	tissue	leaf_spike	both	18b	0.0714996
286	4.07504	4.21019	1.89922	2.2168	0.0266371	0.0438537	ASV118	tissue	leaf_spike	both	18b	0.0438537
287	3.94047	3.84312	0.821591	4.67765	2.9018e-06	8.7054e-06	ASV120	tissue	leaf_spike	both	18b	8.7054e-06
288	3.72255	2.86257	1.92846	1.48438	0.137707	0.172134	ASV125	tissue	leaf_spike	both	18b	0.172134
289	3.30169	2.93189	1.87195	1.56623	0.117296	0.152259	ASV126	tissue	leaf_spike	both	18b	0.152259
290	3.5418	-8.12641	2.45414	-3.31131	0.000928607	0.00202197	ASV127	tissue	leaf_spike	both	18b	0.00202197
291	3.25957	4.06887	1.02178	3.98213	6.83015e-05	0.000167649	ASV129	tissue	leaf_spike	both	18b	0.000167649
292	2.97686	2.55635	1.00751	2.53731	0.0111709	0.0190896	ASV131	tissue	leaf_spike	both	18b	0.0190896
293	2.77654	2.31466	1.6733	1.38329	0.166576	0.204434	ASV134	tissue	leaf_spike	both	18b	0.204434
294	2.66474	1.39438	1.52118	0.91664	0.359331	0.400907	ASV137	tissue	leaf_spike	both	18b	0.400907
295	3.14685	-2.17616	1.88412	-1.155	0.248089	0.288724	ASV141	tissue	leaf_spike	both	18b	0.288724
296	2.54123	2.21157	1.78429	1.23947	0.215171	0.254808	ASV142	tissue	leaf_spike	both	18b	0.254808
297	2.39874	3.44447	2.04195	1.68686	0.0916311	0.122477	ASV145	tissue	leaf_spike	both	18b	0.122477
298	2.12481	2.40872	2.39544	1.00554	0.314636	0.359965	ASV148	tissue	leaf_spike	both	18b	0.359965
299	1.82279	2.24172	1.82862	1.22591	0.220233	0.258535	ASV158	tissue	leaf_spike	both	18b	0.258535
300	1.7295	2.53336	1.52024	1.66641	0.095631	0.12657	ASV161	tissue	leaf_spike	both	18b	0.12657
301	1.72731	7.83865	1.80816	4.33516	1.45656e-05	4.18374e-05	ASV164	tissue	leaf_spike	both	18b	4.18374e-05
302	1.66118	3.93007	2.39989	1.6376	0.101504	0.133039	ASV165	tissue	leaf_spike	both	18b	0.133039
303	1.71177	3.0942	1.63709	1.89006	0.0587494	0.0852628	ASV166	tissue	leaf_spike	both	18b	0.0852628
304	1.48739	2.92725	1.5953	1.83492	0.0665172	0.0935398	ASV172	tissue	leaf_spike	both	18b	0.0935398
305	1.46423	1.74177	1.96106	0.888178	0.374445	0.414345	ASV177	tissue	leaf_spike	both	18b	0.414345
306	1.48109	3.10559	1.07337	2.89331	0.00381205	0.00704968	ASV180	tissue	leaf_spike	both	18b	0.00704968
307	1.2105	2.23399	2.28435	0.977954	0.328097	0.372211	ASV184	tissue	leaf_spike	both	18b	0.372211
308	1.24093	2.15662	2.02152	1.06683	0.286047	0.330054	ASV185	tissue	leaf_spike	both	18b	0.330054
309	1.22113	2.81466	2.05504	1.36964	0.170799	0.207729	ASV194	tissue	leaf_spike	both	18b	0.207729
310	1.16811	-2.14735	2.53267	-0.847858	0.396517	0.431692	ASV200	tissue	leaf_spike	both	18b	0.431692
311	1.01377	2.78263	1.89328	1.46974	0.141633	0.175417	ASV204	tissue	leaf_spike	both	18b	0.175417
312	0.862655	1.68083	2.26357	0.742557	0.45775	0.490446	ASV218	tissue	leaf_spike	both	18b	0.490446
313	0.882643	2.55708	1.7175	1.48884	0.13653	0.172134	ASV219	tissue	leaf_spike	both	18b	0.172134
314	1.16654	-0.83779	2.0461	-0.409457	0.682204	0.708443	ASV222	tissue	leaf_spike	both	18b	0.708443
315	0.67508	0.447013	2.50503	0.178446	0.858372	0.864778	ASV263	tissue	leaf_spike	both	18b	0.864778
316	2102.71	0.646991	0.203294	3.18254	0.00145987	0.00547451	ASV1	tissue	leaf_spike	both	17f	0.00547451
317	56.5576	3.21176	0.33223	9.66729	4.15244e-22	6.22866e-21	ASV4	tissue	leaf_spike	both	17f	6.22866e-21
318	40.1868	2.722	1.29156	2.10753	0.0350718	0.075154	ASV5	tissue	leaf_spike	both	17f	0.075154
319	27.605	-0.633665	0.349817	-1.81142	0.0700765	0.116794	ASV6	tissue	leaf_spike	both	17f	0.116794
320	25.238	-2.8644	1.9114	-1.49859	NA	NA	ASV7	tissue	leaf_spike	both	17f	NA
321	15.8818	1.37905	0.651704	2.11607	0.0343392	0.075154	ASV8	tissue	leaf_spike	both	17f	0.075154
322	12.4139	1.79401	0.628605	2.85396	0.00431778	0.0129533	ASV9	tissue	leaf_spike	both	17f	0.0129533
323	12.7009	5.72131	1.17597	4.86517	1.14357e-06	8.57674e-06	ASV10	tissue	leaf_spike	both	17f	8.57674e-06
324	5.07037	1.10279	0.782324	1.40963	0.158649	0.216339	ASV13	tissue	leaf_spike	both	17f	0.216339
325	5.26578	4.40372	1.06715	4.12663	3.68117e-05	0.000184058	ASV15	tissue	leaf_spike	both	17f	0.000184058
326	3.49742	1.9412	1.42653	1.36078	0.173583	0.216978	ASV16	tissue	leaf_spike	both	17f	0.216978
327	3.8082	1.86086	1.66606	1.11692	0.264028	0.282887	ASV17	tissue	leaf_spike	both	17f	0.282887
328	2.62176	1.86945	0.914682	2.04382	0.0409709	0.0768205	ASV20	tissue	leaf_spike	both	17f	0.0768205
329	2.456	1.65852	1.43142	1.15865	0.246597	0.282887	ASV23	tissue	leaf_spike	both	17f	0.282887
330	2.38598	2.15532	1.42527	1.51222	0.130478	0.195717	ASV24	tissue	leaf_spike	both	17f	0.195717
331	1.94231	-0.56741	0.699803	-0.810815	0.417472	0.417472	ASV25	tissue	leaf_spike	both	17f	0.417472
332	2718.89	-0.0442642	0.232436	-0.190436	0.848967	0.876053	ASV1	tissue	leaf_spike	both	17b	0.876053
333	992.414	0.617634	0.324602	1.90274	0.0570741	0.0710923	ASV2	tissue	leaf_spike	both	17b	0.0710923
334	973.385	0.887019	0.305692	2.90167	0.00371176	0.00572902	ASV3	tissue	leaf_spike	both	17b	0.00572902
335	853.575	-4.65609	0.414085	-11.2443	2.47104e-29	4.3861e-28	ASV4	tissue	leaf_spike	both	17b	4.3861e-28
336	473.239	-4.86798	0.440516	-11.0506	2.17691e-28	3.09121e-27	ASV5	tissue	leaf_spike	both	17b	3.09121e-27
337	538.884	1.69368	0.304403	5.56393	2.63767e-08	8.51248e-08	ASV6	tissue	leaf_spike	both	17b	8.51248e-08
338	386.146	-4.63951	0.570975	-8.1256	4.45163e-16	2.87333e-15	ASV7	tissue	leaf_spike	both	17b	2.87333e-15
339	304.177	1.27513	0.581959	2.1911	0.0284447	0.0381052	ASV8	tissue	leaf_spike	both	17b	0.0381052
340	263.313	-0.410322	0.290643	-1.41178	0.158016	0.186985	ASV9	tissue	leaf_spike	both	17b	0.186985
341	236.22	-1.69546	0.474214	-3.5753	0.000349828	0.000671292	ASV10	tissue	leaf_spike	both	17b	0.000671292
342	241.169	-2.28077	0.424696	-5.37037	7.85771e-08	2.23159e-07	ASV11	tissue	leaf_spike	both	17b	2.23159e-07
343	225.473	-4.7505	0.689635	-6.88842	5.64143e-12	2.35613e-11	ASV12	tissue	leaf_spike	both	17b	2.35613e-11
344	198.949	-5.75059	0.7906	-7.2737	3.49766e-13	1.77382e-12	ASV13	tissue	leaf_spike	both	17b	1.77382e-12
345	90.6346	0.815453	0.252103	3.2346	0.00121814	0.00210946	ASV14	tissue	leaf_spike	both	17b	0.00210946
346	106.671	-6.12705	0.726383	-8.43502	3.31153e-17	2.61243e-16	ASV15	tissue	leaf_spike	both	17b	2.61243e-16
347	113.489	-5.93901	0.700307	-8.48058	2.24071e-17	1.98863e-16	ASV16	tissue	leaf_spike	both	17b	1.98863e-16
348	62.0159	0.966343	0.259794	3.71965	0.000199497	0.000416597	ASV17	tissue	leaf_spike	both	17b	0.000416597
349	120.457	5.24887	1.02664	5.11266	3.17661e-07	8.67458e-07	ASV18	tissue	leaf_spike	both	17b	8.67458e-07
350	85.4009	-3.71965	0.633626	-5.87042	4.34697e-09	1.46969e-08	ASV19	tissue	leaf_spike	both	17b	1.46969e-08
351	78.2148	-6.08748	0.863309	-7.05134	1.77202e-12	8.38754e-12	ASV20	tissue	leaf_spike	both	17b	8.38754e-12
352	125.229	-10.4146	1.33323	-7.81153	5.64969e-15	3.0856e-14	ASV21	tissue	leaf_spike	both	17b	3.0856e-14
353	45.4131	-9.40539	1.18074	-7.96567	1.64329e-15	9.72278e-15	ASV23	tissue	leaf_spike	both	17b	9.72278e-15
354	60.2125	-9.35352	0.987693	-9.47007	2.79656e-21	2.83651e-20	ASV24	tissue	leaf_spike	both	17b	2.83651e-20
355	76.6464	-27.5908	1.46462	-18.8382	3.67489e-79	1.30459e-77	ASV25	tissue	leaf_spike	both	17b	1.30459e-77
356	30.8024	1.04199	0.326289	3.19347	0.00140574	0.00237636	ASV26	tissue	leaf_spike	both	17b	0.00237636
357	51.6913	-6.03016	1.24804	-4.83171	1.35363e-06	3.31407e-06	ASV27	tissue	leaf_spike	both	17b	3.31407e-06
358	40.1504	-0.613909	0.48833	-1.25716	0.208696	0.242908	ASV28	tissue	leaf_spike	both	17b	0.242908
359	38.6588	-4.28638	1.5423	-2.7792	0.00544923	0.00823181	ASV29	tissue	leaf_spike	both	17b	0.00823181
360	34.2963	-8.16892	1.17247	-6.96729	3.23107e-12	1.43379e-11	ASV30	tissue	leaf_spike	both	17b	1.43379e-11
361	30.2014	2.69103	0.592174	4.54433	5.51096e-06	1.26219e-05	ASV31	tissue	leaf_spike	both	17b	1.26219e-05
362	29.3414	-2.53021	0.984383	-2.57035	0.0101596	0.014721	ASV32	tissue	leaf_spike	both	17b	0.014721
363	30.6403	-10.8302	1.68224	-6.43794	1.21105e-10	4.77691e-10	ASV33	tissue	leaf_spike	both	17b	4.77691e-10
364	25.6494	-3.7319	2.25609	-1.65414	NA	NA	ASV34	tissue	leaf_spike	both	17b	NA
365	19.3573	0.92314	0.417819	2.20943	0.027145	0.0370634	ASV35	tissue	leaf_spike	both	17b	0.0370634
366	15.6202	1.36682	0.387163	3.53035	0.000415007	0.000775408	ASV36	tissue	leaf_spike	both	17b	0.000775408
367	22.1075	-25.3407	1.23094	-20.5864	3.63272e-94	2.57923e-92	ASV37	tissue	leaf_spike	both	17b	2.57923e-92
368	22.2606	-4.94751	0.818661	-6.04342	1.50884e-09	5.6383e-09	ASV38	tissue	leaf_spike	both	17b	5.6383e-09
369	21.5266	6.42176	0.637135	10.0791	6.83349e-24	8.0863e-23	ASV39	tissue	leaf_spike	both	17b	8.0863e-23
370	21.1927	-6.82158	1.56995	-4.34509	1.39218e-05	3.08891e-05	ASV40	tissue	leaf_spike	both	17b	3.08891e-05
371	13.5414	-18.72	1.49181	-12.5486	4.04815e-36	9.58062e-35	ASV41	tissue	leaf_spike	both	17b	9.58062e-35
372	16.3884	0.473444	1.08271	0.437277	0.661911	0.701428	ASV42	tissue	leaf_spike	both	17b	0.701428
373	13.6578	-4.7388	0.963559	-4.91802	8.74245e-07	2.21684e-06	ASV43	tissue	leaf_spike	both	17b	2.21684e-06
374	12.6722	-4.6104	1.15247	-4.00046	6.32185e-05	0.000136016	ASV44	tissue	leaf_spike	both	17b	0.000136016
375	13.7899	-5.45838	0.906172	-6.02356	1.70626e-09	6.05724e-09	ASV45	tissue	leaf_spike	both	17b	6.05724e-09
376	11.8486	-5.13691	1.54421	-3.32655	0.000879268	0.00160072	ASV46	tissue	leaf_spike	both	17b	0.00160072
377	12.9958	-0.0906181	1.22017	-0.0742667	0.940798	0.940798	ASV47	tissue	leaf_spike	both	17b	0.940798
378	10.5454	-8.04285	1.7364	-4.6319	3.62328e-06	8.5751e-06	ASV49	tissue	leaf_spike	both	17b	8.5751e-06
379	10.6728	6.89769	1.90842	3.61434	0.000301118	0.00060451	ASV50	tissue	leaf_spike	both	17b	0.00060451
380	10.3876	-1.19408	1.79566	-0.664981	0.506063	0.544401	ASV52	tissue	leaf_spike	both	17b	0.544401
381	8.29853	-8.00489	1.4606	-5.48053	4.24048e-08	1.30902e-07	ASV55	tissue	leaf_spike	both	17b	1.30902e-07
382	6.01086	5.12295	0.630378	8.12678	4.40827e-16	2.87333e-15	ASV60	tissue	leaf_spike	both	17b	2.87333e-15
383	5.23818	4.4359	0.818545	5.41926	5.98473e-08	1.77048e-07	ASV63	tissue	leaf_spike	both	17b	1.77048e-07
384	5.17642	5.71519	1.15465	4.9497	7.43298e-07	1.9546e-06	ASV66	tissue	leaf_spike	both	17b	1.9546e-06
385	4.58283	-2.92629	1.83522	-1.59452	NA	NA	ASV68	tissue	leaf_spike	both	17b	NA
386	4.63987	2.53352	1.14228	2.21795	0.0265585	0.0369736	ASV70	tissue	leaf_spike	both	17b	0.0369736
387	3.85949	-1.00619	0.914469	-1.1003	0.271201	0.309198	ASV74	tissue	leaf_spike	both	17b	0.309198
388	3.67158	-3.09815	1.85462	-1.67051	0.0948194	0.116072	ASV78	tissue	leaf_spike	both	17b	0.116072
389	3.45854	4.02248	1.3438	2.99336	0.00275921	0.00445236	ASV81	tissue	leaf_spike	both	17b	0.00445236
390	3.20825	4.98454	1.57676	3.16125	0.00157095	0.00259389	ASV82	tissue	leaf_spike	both	17b	0.00259389
391	2.31741	1.77366	1.62263	1.09308	0.274359	0.309198	ASV89	tissue	leaf_spike	both	17b	0.309198
392	2.37182	1.86267	1.85232	1.00559	0.314614	0.349025	ASV90	tissue	leaf_spike	both	17b	0.349025
393	2.00304	4.1542	1.15083	3.60973	0.000306512	0.00060451	ASV92	tissue	leaf_spike	both	17b	0.00060451
394	1.72874	4.2363	1.61357	2.62542	0.00865417	0.012801	ASV95	tissue	leaf_spike	both	17b	0.012801
395	1.63999	1.94797	0.966711	2.01505	0.0438991	0.0566698	ASV96	tissue	leaf_spike	both	17b	0.0566698
396	1.94109	3.10067	1.33778	2.31778	0.0204614	0.0290552	ASV98	tissue	leaf_spike	both	17b	0.0290552
397	1.82368	4.19593	1.43038	2.93344	0.00335228	0.00528915	ASV99	tissue	leaf_spike	both	17b	0.00528915
398	1.96138	1.37847	1.81696	0.758665	0.448053	0.489412	ASV100	tissue	leaf_spike	both	17b	0.489412
399	1.85901	3.2216	1.5578	2.06805	0.0386355	0.0507985	ASV104	tissue	leaf_spike	both	17b	0.0507985
400	1.52458	-2.76928	0.853161	-3.2459	0.0011708	0.00207817	ASV108	tissue	leaf_spike	both	17b	0.00207817
401	1.52467	-0.187273	1.03484	-0.180968	0.856393	0.876053	ASV111	tissue	leaf_spike	both	17b	0.876053
402	1.18852	2.40872	1.62477	1.4825	0.138207	0.166317	ASV118	tissue	leaf_spike	both	17b	0.166317
403	1.27932	-0.196525	1.14493	-0.171648	0.863714	0.876053	ASV123	tissue	leaf_spike	both	17b	0.876053
404	1.16154	3.34229	1.72573	1.93674	0.052777	0.0669137	ASV124	tissue	leaf_spike	both	17b	0.0669137
405	12522	0.387505	0.19167	2.02172	0.0432048	0.142096	ASV1	collect	2018_07_24_2018_07_31	both	18f	0.170515
406	8579.11	0.168603	0.29367	0.574125	0.565884	0.785625	ASV2	collect	2018_07_24_2018_07_31	both	18f	0.785625
407	2850.57	0.406722	0.260978	1.55845	0.119126	0.279851	ASV3	collect	2018_07_24_2018_07_31	both	18f	0.347459
408	2607.85	-0.828783	0.432331	-1.91701	0.0552364	0.166123	ASV4	collect	2018_07_24_2018_07_31	both	18f	0.166123
409	1143.03	1.12453	0.345436	3.2554	0.00113235	0.0153014	ASV5	collect	2018_07_24_2018_07_31	both	18f	0.0183617
410	1139.84	0.691119	0.185571	3.72428	0.000195874	0.00414133	ASV6	collect	2018_07_24_2018_07_31	both	18f	0.00828266
411	1000.25	0.738471	0.297514	2.48214	0.0130595	0.0585701	ASV7	collect	2018_07_24_2018_07_31	both	18f	0.0702841
412	432.674	0.0622	0.552552	0.112569	0.910373	0.980517	ASV8	collect	2018_07_24_2018_07_31	both	18f	0.980517
413	405.317	-0.803643	0.291789	-2.7542	0.00588365	0.0395809	ASV9	collect	2018_07_24_2018_07_31	both	18f	0.0474971
414	369.372	-0.34795	0.710468	-0.489748	0.624312	0.822577	ASV10	collect	2018_07_24_2018_07_31	both	18f	0.822577
415	309.137	-1.92804	0.430974	-4.47369	7.68826e-06	0.000227573	ASV11	collect	2018_07_24_2018_07_31	both	18f	0.000455145
416	350.234	0.158308	0.240424	0.658453	0.510247	0.733171	ASV12	collect	2018_07_24_2018_07_31	both	18f	0.733171
417	406.426	1.64888	0.635191	2.59589	0.00943472	0.0498693	ASV13	collect	2018_07_24_2018_07_31	both	18f	0.149608
418	327.57	0.537326	0.473563	1.13465	0.256523	0.501476	ASV14	collect	2018_07_24_2018_07_31	both	18f	0.501476
419	336.817	8.03932	1.66565	4.82653	1.38934e-06	6.85408e-05	ASV15	collect	2018_07_24_2018_07_31	both	18f	0.000102811
420	337.789	0.666425	0.226043	2.94822	0.00319607	0.0278246	ASV16	collect	2018_07_24_2018_07_31	both	18f	0.0417369
421	284.633	-0.411661	0.169892	-2.42307	0.0153899	0.062273	ASV17	collect	2018_07_24_2018_07_31	both	18f	0.124546
422	271.03	-0.42936	0.55161	-0.778375	0.436348	0.665768	ASV18	collect	2018_07_24_2018_07_31	both	18f	0.95498
423	235.106	-0.74069	0.276692	-2.67695	0.00742968	0.0458163	ASV19	collect	2018_07_24_2018_07_31	both	18f	0.0760846
424	236.917	2.04878	0.713238	2.87251	0.00407225	0.0334829	ASV20	collect	2018_07_24_2018_07_31	both	18f	0.100449
425	153.607	-0.624866	0.2577	-2.42478	0.0153175	0.062273	ASV21	collect	2018_07_24_2018_07_31	both	18f	0.124546
426	148.951	-2.08796	0.881073	-2.36979	0.017798	0.0660165	ASV22	collect	2018_07_24_2018_07_31	both	18f	0.0990247
427	151.785	-0.298804	0.242757	-1.23088	0.218368	0.448867	ASV23	collect	2018_07_24_2018_07_31	both	18f	0.897735
428	132.543	-0.772908	0.301947	-2.55975	0.0104749	0.0532285	ASV24	collect	2018_07_24_2018_07_31	both	18f	0.0798427
429	140.149	-1.0392	1.08606	-0.956857	0.338639	0.578594	ASV25	collect	2018_07_24_2018_07_31	both	18f	0.578594
430	128.616	-1.96887	0.837539	-2.35077	0.0187344	0.0660165	ASV26	collect	2018_07_24_2018_07_31	both	18f	0.0660165
431	100.864	-1.59897	0.509393	-3.13897	0.00169543	0.0179231	ASV27	collect	2018_07_24_2018_07_31	both	18f	0.0215077
432	132.844	1.23569	1.58513	0.779552	0.435655	0.665768	ASV28	collect	2018_07_24_2018_07_31	both	18f	0.665768
433	91.8307	-2.93317	1.21262	-2.41888	0.0155683	0.062273	ASV30	collect	2018_07_24_2018_07_31	both	18f	0.0670531
434	78.1824	-0.997978	0.543496	-1.83622	0.0663248	0.185209	ASV31	collect	2018_07_24_2018_07_31	both	18f	0.185209
435	88.1078	0.933094	0.395278	2.3606	0.0182455	0.0660165	ASV32	collect	2018_07_24_2018_07_31	both	18f	0.396099
436	75.3115	-1.39586	0.713878	-1.95532	0.0505458	0.159165	ASV33	collect	2018_07_24_2018_07_31	both	18f	0.318331
437	72.0557	-0.893496	0.479173	-1.86467	0.0622284	0.177112	ASV34	collect	2018_07_24_2018_07_31	both	18f	0.354223
438	88.0671	-2.35966	1.37864	-1.71159	0.0869715	0.221927	ASV35	collect	2018_07_24_2018_07_31	both	18f	0.443854
439	6.89659	0.40406	1.07743	0.375021	0.707645	0.887555	ASV36	collect	2018_07_24_2018_07_31	both	18f	0.887555
440	90.1347	-0.200262	0.701296	-0.28556	0.775215	0.9194	ASV37	collect	2018_07_24_2018_07_31	both	18f	0.9194
441	68.5166	-0.230253	0.407347	-0.565251	0.571903	0.785625	ASV38	collect	2018_07_24_2018_07_31	both	18f	0.825471
442	57.9126	-1.45232	0.726313	-1.99959	0.045545	0.146536	ASV39	collect	2018_07_24_2018_07_31	both	18f	0.293072
443	56.3196	-1.68505	0.598287	-2.81646	0.00485554	0.035931	ASV40	collect	2018_07_24_2018_07_31	both	18f	0.0718621
444	60.1013	23.1199	1.81617	12.7301	4.02571e-37	5.95805e-35	ASV41	collect	2018_07_24_2018_07_31	both	18f	1.19161e-34
445	68.6302	0.783174	0.873044	0.897061	0.369686	0.607929	ASV42	collect	2018_07_24_2018_07_31	both	18f	0.989631
446	61.4941	-0.0529446	1.49046	-0.0355223	0.971663	0.996963	ASV43	collect	2018_07_24_2018_07_31	both	18f	0.996963
447	49.3611	4.04526	2.25957	1.79028	0.0734087	0.201194	ASV44	collect	2018_07_24_2018_07_31	both	18f	0.241433
448	42.6497	-1.6045	0.706501	-2.27105	0.0231438	0.0796577	ASV45	collect	2018_07_24_2018_07_31	both	18f	0.238973
449	47.8979	-0.572031	0.553368	-1.03373	0.301263	0.537193	ASV46	collect	2018_07_24_2018_07_31	both	18f	0.744161
450	45.2959	0.475191	0.862308	0.551069	0.581587	0.789677	ASV47	collect	2018_07_24_2018_07_31	both	18f	0.789677
451	45.5178	1.19104	0.476848	2.49773	0.0124992	0.0578088	ASV48	collect	2018_07_24_2018_07_31	both	18f	0.0693706
452	37.7205	-1.17242	1.13061	-1.03698	0.299743	0.537193	ASV50	collect	2018_07_24_2018_07_31	both	18f	0.537193
453	35.9698	-2.44396	0.762211	-3.20641	0.00134404	0.0153014	ASV52	collect	2018_07_24_2018_07_31	both	18f	0.0306028
454	36.2965	-1.58502	2.11653	-0.748879	0.45393	0.685528	ASV53	collect	2018_07_24_2018_07_31	both	18f	0.685528
455	40.1177	0.560967	0.697966	0.803717	0.421561	0.664066	ASV55	collect	2018_07_24_2018_07_31	both	18f	0.664066
456	31.8497	-1.51869	1.59203	-0.95393	0.340119	0.578594	ASV56	collect	2018_07_24_2018_07_31	both	18f	0.578594
457	36.7705	-0.614293	0.772103	-0.795611	0.426258	0.664066	ASV57	collect	2018_07_24_2018_07_31	both	18f	0.664066
458	33.7582	-2.58431	1.87221	-1.38035	0.167478	0.359228	ASV58	collect	2018_07_24_2018_07_31	both	18f	0.431073
459	30.284	-0.611357	0.768295	-0.795731	0.426188	0.664066	ASV59	collect	2018_07_24_2018_07_31	both	18f	0.754403
460	33.5479	0.695681	0.580458	1.1985	0.230721	0.467764	ASV60	collect	2018_07_24_2018_07_31	both	18f	0.701645
461	29.6919	-1.2731	0.784233	-1.62337	0.10451	0.253565	ASV61	collect	2018_07_24_2018_07_31	both	18f	0.380347
462	28.7156	0	3.63999	0	1	1	ASV62	collect	2018_07_24_2018_07_31	both	18f	1
463	30.2087	-2.05683	1.3146	-1.5646	0.117676	0.279851	ASV63	collect	2018_07_24_2018_07_31	both	18f	0.419777
464	28.4767	0.0224796	1.08632	0.0206934	0.98349	0.996963	ASV64	collect	2018_07_24_2018_07_31	both	18f	0.996963
465	25.5977	-0.284907	1.41399	-0.201492	0.840314	0.943049	ASV65	collect	2018_07_24_2018_07_31	both	18f	0.943049
466	21.6832	-0.376134	1.32508	-0.283857	0.77652	0.9194	ASV66	collect	2018_07_24_2018_07_31	both	18f	0.9194
467	28.3243	2.50578	0.775995	3.22912	0.00124174	0.0153014	ASV67	collect	2018_07_24_2018_07_31	both	18f	0.0459042
468	21.0917	-1.37327	0.525694	-2.61231	0.00899326	0.0492964	ASV68	collect	2018_07_24_2018_07_31	both	18f	0.0985928
469	21.3064	-1.37393	1.07967	-1.27255	0.203179	0.423528	ASV69	collect	2018_07_24_2018_07_31	both	18f	0.508234
470	23.8036	1.54139	0.794512	1.94005	0.0523735	0.161485	ASV70	collect	2018_07_24_2018_07_31	both	18f	0.32297
471	18.5008	1.35597	0.944612	1.43548	0.15115	0.333884	ASV71	collect	2018_07_24_2018_07_31	both	18f	0.333884
472	20.2269	17.3873	2.37116	7.33284	2.25321e-13	1.66737e-11	ASV72	collect	2018_07_24_2018_07_31	both	18f	2.73765e-11
473	22.3307	1.67454	0.698534	2.39722	0.0165199	0.0643406	ASV73	collect	2018_07_24_2018_07_31	both	18f	0.0772087
474	20.343	-0.949751	1.15909	-0.819391	0.412564	0.663689	ASV74	collect	2018_07_24_2018_07_31	both	18f	0.663689
475	17.8472	-2.81611	1.06699	-2.6393	0.00830764	0.0491812	ASV75	collect	2018_07_24_2018_07_31	both	18f	0.147544
476	19.7896	0.13795	0.748836	0.184219	0.853842	0.943049	ASV76	collect	2018_07_24_2018_07_31	both	18f	0.943049
477	16.4128	-4.11923	1.53154	-2.6896	0.00715381	0.0458163	ASV77	collect	2018_07_24_2018_07_31	both	18f	0.0549796
478	19.4074	-3.56705	1.14764	-3.10817	0.00188248	0.0185738	ASV78	collect	2018_07_24_2018_07_31	both	18f	0.111443
479	16.5304	-1.69817	2.31901	-0.732281	0.463997	0.693652	ASV79	collect	2018_07_24_2018_07_31	both	18f	0.93531
480	19.406	-6.22574	2.25885	-2.75615	0.0058486	0.0395809	ASV80	collect	2018_07_24_2018_07_31	both	18f	0.0791618
481	14.8858	-1.62101	0.6387	-2.53799	0.0111492	0.0532285	ASV81	collect	2018_07_24_2018_07_31	both	18f	0.106457
482	17.5138	0.125959	0.483805	0.26035	0.794594	0.933332	ASV82	collect	2018_07_24_2018_07_31	both	18f	0.933332
483	15.7079	-0.682973	0.605107	-1.12868	0.259032	0.501476	ASV83	collect	2018_07_24_2018_07_31	both	18f	0.989443
484	17.8701	1.03489	0.595377	1.73821	0.0821735	0.215035	ASV84	collect	2018_07_24_2018_07_31	both	18f	0.215035
485	16.763	0.31458	1.98038	0.158848	0.873788	0.957931	ASV85	collect	2018_07_24_2018_07_31	both	18f	0.999616
486	16.7917	0.0659393	0.620006	0.106353	0.915303	0.980517	ASV86	collect	2018_07_24_2018_07_31	both	18f	0.980517
487	13.271	-0.248175	2.49896	-0.0993113	0.920891	0.980517	ASV87	collect	2018_07_24_2018_07_31	both	18f	0.980517
488	15.2842	-1.37397	1.47662	-0.93048	0.352123	0.585552	ASV88	collect	2018_07_24_2018_07_31	both	18f	0.702663
489	11.3982	0.626348	1.96987	0.317965	0.750512	0.914672	ASV90	collect	2018_07_24_2018_07_31	both	18f	0.989631
490	12.1197	0.0285397	0.75814	0.0376444	0.969971	0.996963	ASV91	collect	2018_07_24_2018_07_31	both	18f	0.996963
491	12.2026	-2.10913	0.563984	-3.7397	0.000184244	0.00414133	ASV92	collect	2018_07_24_2018_07_31	both	18f	0.012424
492	14.7705	1.40646	2.37989	0.590977	0.554536	0.781631	ASV93	collect	2018_07_24_2018_07_31	both	18f	0.899652
493	12.7982	-0.329379	1.36033	-0.242132	0.808678	0.939854	ASV94	collect	2018_07_24_2018_07_31	both	18f	0.939854
494	11.3196	-2.47585	0.870328	-2.84473	0.00444493	0.0346236	ASV95	collect	2018_07_24_2018_07_31	both	18f	0.0346236
495	10.0356	-1.6019	0.838655	-1.91008	0.0561227	0.166123	ASV97	collect	2018_07_24_2018_07_31	both	18f	0.332246
496	11.2239	2.26279	1.52391	1.48486	0.137581	0.313262	ASV98	collect	2018_07_24_2018_07_31	both	18f	0.329747
497	11.369	1.94469	1.36887	1.42065	0.155418	0.338263	ASV99	collect	2018_07_24_2018_07_31	both	18f	0.405916
498	12.5203	-2.94327	1.90589	-1.54431	0.122514	0.283313	ASV101	collect	2018_07_24_2018_07_31	both	18f	0.504375
499	10.6363	-0.833007	2.65807	-0.313388	0.753986	0.914672	ASV102	collect	2018_07_24_2018_07_31	both	18f	0.914672
500	10.6102	1.59994	1.70884	0.936273	0.349133	0.585552	ASV103	collect	2018_07_24_2018_07_31	both	18f	0.702663
501	8.86953	1.02019	0.977437	1.04374	0.296605	0.537193	ASV104	collect	2018_07_24_2018_07_31	both	18f	0.537193
502	12.1452	0.0523104	2.39782	0.0218158	0.982595	0.996963	ASV107	collect	2018_07_24_2018_07_31	both	18f	0.996963
503	8.74236	-0.990866	0.93802	-1.05634	0.290814	0.537193	ASV110	collect	2018_07_24_2018_07_31	both	18f	0.634194
504	9.66967	4.27882	1.32493	3.22947	0.00124021	0.0153014	ASV111	collect	2018_07_24_2018_07_31	both	18f	0.0372497
505	9.17235	-0.702277	2.20004	-0.319211	0.749567	0.914672	ASV112	collect	2018_07_24_2018_07_31	both	18f	0.914672
506	8.7762	-1.48412	1.29363	-1.14725	0.251279	0.501476	ASV113	collect	2018_07_24_2018_07_31	both	18f	0.601771
507	8.69119	1.52472	0.938974	1.62381	0.104416	0.253565	ASV114	collect	2018_07_24_2018_07_31	both	18f	0.304277
508	8.28045	-0.419316	1.31917	-0.317863	0.750589	0.914672	ASV116	collect	2018_07_24_2018_07_31	both	18f	0.914672
509	7.02531	2.1252	2.49208	0.85278	0.393781	0.640435	ASV117	collect	2018_07_24_2018_07_31	both	18f	0.914856
510	7.54068	-3.74856	1.26958	-2.95261	0.00315101	0.0278246	ASV118	collect	2018_07_24_2018_07_31	both	18f	0.0556492
511	7.38794	-2.0578	2.14307	-0.960211	0.336949	0.578594	ASV120	collect	2018_07_24_2018_07_31	both	18f	0.769687
512	7.68664	-0.360052	0.921282	-0.390816	0.695933	0.880325	ASV121	collect	2018_07_24_2018_07_31	both	18f	0.95498
513	7.14476	-2.22254	0.660209	-3.36642	0.00076152	0.0140881	ASV122	collect	2018_07_24_2018_07_31	both	18f	0.0281762
514	7.25715	-1.75508	1.73377	-1.0123	0.311396	0.548651	ASV123	collect	2018_07_24_2018_07_31	both	18f	0.601815
515	7.18432	0.309803	1.40554	0.220415	0.825548	0.939854	ASV124	collect	2018_07_24_2018_07_31	both	18f	0.939854
516	7.30125	0.671518	2.21817	0.302735	0.762092	0.916988	ASV125	collect	2018_07_24_2018_07_31	both	18f	0.99316
517	6.1746	0.931599	1.9229	0.484475	0.628049	0.822577	ASV127	collect	2018_07_24_2018_07_31	both	18f	0.967597
518	6.03876	1.27287	2.48515	0.512189	0.608519	0.818734	ASV128	collect	2018_07_24_2018_07_31	both	18f	0.983591
519	6.64043	2.61799	1.02749	2.54794	0.0108362	0.0532285	ASV129	collect	2018_07_24_2018_07_31	both	18f	0.126768
520	5.89693	0.61242	1.24236	0.492948	0.622049	0.822577	ASV132	collect	2018_07_24_2018_07_31	both	18f	0.822577
521	5.7556	0.163491	2.42994	0.067282	0.946357	0.996963	ASV133	collect	2018_07_24_2018_07_31	both	18f	0.996963
522	5.05387	-0.758252	1.09977	-0.689467	0.49053	0.718796	ASV134	collect	2018_07_24_2018_07_31	both	18f	0.752302
523	5.39279	1.59209	1.45792	1.09202	0.274824	0.52146	ASV135	collect	2018_07_24_2018_07_31	both	18f	0.625752
524	5.20057	1.12346	2.46015	0.456665	0.647912	0.826646	ASV136	collect	2018_07_24_2018_07_31	both	18f	0.971831
525	4.64792	-1.42974	3.11874	-0.458437	0.646639	0.826646	ASV138	collect	2018_07_24_2018_07_31	both	18f	0.95498
526	4.85812	-0.972061	0.715033	-1.35946	0.174	0.367886	ASV142	collect	2018_07_24_2018_07_31	both	18f	0.735772
527	4.73785	-4.13277	1.75793	-2.35093	0.0187264	0.0660165	ASV143	collect	2018_07_24_2018_07_31	both	18f	0.132033
528	4.90974	-0.730143	1.07297	-0.680485	0.496197	0.719973	ASV144	collect	2018_07_24_2018_07_31	both	18f	0.719973
529	4.69753	4.12834	2.8096	1.46937	0.141733	0.317826	ASV145	collect	2018_07_24_2018_07_31	both	18f	0.317826
530	5.05649	3.8169	2.02765	1.88243	0.059778	0.173473	ASV147	collect	2018_07_24_2018_07_31	both	18f	0.797032
531	4.58023	1.19416	2.60937	0.457641	0.64721	0.826646	ASV149	collect	2018_07_24_2018_07_31	both	18f	0.95498
532	3.35786	-8.46827	2.54664	-3.32528	0.000883301	0.0145254	ASV150	collect	2018_07_24_2018_07_31	both	18f	0.0435762
533	3.80433	-0.960032	1.70458	-0.563207	0.573294	0.785625	ASV151	collect	2018_07_24_2018_07_31	both	18f	0.95498
534	4.31652	1.23511	1.77906	0.694249	0.487526	0.718796	ASV153	collect	2018_07_24_2018_07_31	both	18f	0.922625
535	3.48597	0.447635	2.37985	0.188094	0.850803	0.943049	ASV154	collect	2018_07_24_2018_07_31	both	18f	0.943049
536	3.82442	0.332445	3.17315	0.104768	0.91656	0.980517	ASV156	collect	2018_07_24_2018_07_31	both	18f	0.980517
537	3.6677	-0.0428982	0.748444	-0.0573165	0.954293	0.996963	ASV157	collect	2018_07_24_2018_07_31	both	18f	0.996963
538	2.88992	-0.700705	3.15433	-0.222141	0.824204	0.939854	ASV158	collect	2018_07_24_2018_07_31	both	18f	0.953232
539	3.62747	2.00637	1.78461	1.12426	0.260903	0.501476	ASV160	collect	2018_07_24_2018_07_31	both	18f	0.601771
540	3.88928	3.20425	3.03597	1.05543	0.29123	0.537193	ASV164	collect	2018_07_24_2018_07_31	both	18f	0.644631
541	3.49311	-0.071794	2.61928	-0.0274098	0.978133	0.996963	ASV165	collect	2018_07_24_2018_07_31	both	18f	0.996963
542	3.5273	5.29681	3.02565	1.75064	0.0800086	0.215035	ASV166	collect	2018_07_24_2018_07_31	both	18f	0.322552
543	3.24184	0.790358	3.53424	0.223629	0.823046	0.939854	ASV168	collect	2018_07_24_2018_07_31	both	18f	0.95498
544	2.70809	2.60411	1.56578	1.66314	0.0962852	0.241529	ASV172	collect	2018_07_24_2018_07_31	both	18f	0.820728
545	3.3407	2.84736	1.0872	2.61899	0.00881906	0.0492964	ASV173	collect	2018_07_24_2018_07_31	both	18f	0.0986239
546	2.99749	0.00545377	1.22529	0.00445099	0.996449	1	ASV174	collect	2018_07_24_2018_07_31	both	18f	1
547	3.06942	5.11655	2.34033	2.18625	0.0287972	0.0968633	ASV176	collect	2018_07_24_2018_07_31	both	18f	0.29059
548	3.14893	0.385385	2.04846	0.188134	0.850771	0.943049	ASV177	collect	2018_07_24_2018_07_31	both	18f	0.987699
549	2.85937	1.78895	2.94089	0.608304	0.542986	0.77271	ASV178	collect	2018_07_24_2018_07_31	both	18f	0.945916
550	2.55573	0.581764	3.682	0.158002	0.874455	NA	ASV180	collect	2018_07_24_2018_07_31	both	18f	NA
551	2.79123	16.3533	3.639	4.49389	6.99349e-06	0.000227573	ASV181	collect	2018_07_24_2018_07_31	both	18f	0.000455145
552	2.47586	0.164537	1.73092	0.0950576	0.924269	NA	ASV182	collect	2018_07_24_2018_07_31	both	18f	NA
553	2.55395	1.336	2.12796	0.627834	0.530113	NA	ASV184	collect	2018_07_24_2018_07_31	both	18f	NA
554	2.29497	2.11686	1.22364	1.72998	0.0836345	NA	ASV186	collect	2018_07_24_2018_07_31	both	18f	NA
555	2.65091	-4.49452	1.85807	-2.41892	0.0155665	0.062273	ASV189	collect	2018_07_24_2018_07_31	both	18f	0.124546
556	2.67584	3.37777	1.94733	1.73457	0.0828175	0.215035	ASV192	collect	2018_07_24_2018_07_31	both	18f	0.258042
557	2.29983	2.84438	2.05009	1.38744	0.165306	NA	ASV196	collect	2018_07_24_2018_07_31	both	18f	NA
558	2.27176	0.97034	0.908035	1.06862	0.285243	NA	ASV199	collect	2018_07_24_2018_07_31	both	18f	NA
559	2.14924	-2.61776	2.7312	-0.958467	0.337827	NA	ASV200	collect	2018_07_24_2018_07_31	both	18f	NA
560	1.93212	-0.21015	1.51006	-0.139167	0.889318	NA	ASV208	collect	2018_07_24_2018_07_31	both	18f	NA
561	1.99101	0.194153	1.52408	0.127391	0.898631	NA	ASV209	collect	2018_07_24_2018_07_31	both	18f	NA
562	2.00267	0.81832	2.69852	0.303248	0.761701	NA	ASV210	collect	2018_07_24_2018_07_31	both	18f	NA
563	2.08017	0.727301	1.46643	0.495966	0.619919	NA	ASV212	collect	2018_07_24_2018_07_31	both	18f	NA
564	1.75398	0.0552845	1.68744	0.0327624	0.973864	NA	ASV214	collect	2018_07_24_2018_07_31	both	18f	NA
565	1.70975	-2.93574	2.15195	-1.36422	0.172497	NA	ASV217	collect	2018_07_24_2018_07_31	both	18f	NA
566	1.48941	-0.146949	1.50448	-0.0976743	0.922191	NA	ASV218	collect	2018_07_24_2018_07_31	both	18f	NA
567	1.51056	-10.8711	2.26877	-4.79164	1.65426e-06	NA	ASV219	collect	2018_07_24_2018_07_31	both	18f	NA
568	1.6158	-2.24725	2.23207	-1.0068	0.314031	NA	ASV222	collect	2018_07_24_2018_07_31	both	18f	NA
569	1.83644	0.807639	1.81086	0.445997	0.655599	NA	ASV225	collect	2018_07_24_2018_07_31	both	18f	NA
570	1.64252	-2.48852	1.88854	-1.31769	0.187606	NA	ASV227	collect	2018_07_24_2018_07_31	both	18f	NA
571	1.59306	-1.46039	1.91644	-0.762034	0.44604	NA	ASV228	collect	2018_07_24_2018_07_31	both	18f	NA
572	1.57669	-0.729481	1.65992	-0.439466	0.660324	NA	ASV230	collect	2018_07_24_2018_07_31	both	18f	NA
573	1.49589	23.2618	2.20196	10.5641	4.37061e-26	NA	ASV236	collect	2018_07_24_2018_07_31	both	18f	NA
574	1.47107	-3.53897	2.52513	-1.4015	0.161065	NA	ASV237	collect	2018_07_24_2018_07_31	both	18f	NA
575	1.25334	0.119488	2.33907	0.0510835	0.959259	NA	ASV238	collect	2018_07_24_2018_07_31	both	18f	NA
576	1.18671	-2.47456	3.13282	-0.789882	0.429597	NA	ASV242	collect	2018_07_24_2018_07_31	both	18f	NA
577	1.37997	0	3.14367	0	1	NA	ASV245	collect	2018_07_24_2018_07_31	both	18f	NA
578	1.23764	1.26467	2.74932	0.459992	0.645522	NA	ASV251	collect	2018_07_24_2018_07_31	both	18f	NA
579	1.38924	-0.895958	2.60193	-0.344344	0.730588	NA	ASV252	collect	2018_07_24_2018_07_31	both	18f	NA
580	1.14932	-0.846367	1.53748	-0.550491	0.581983	NA	ASV256	collect	2018_07_24_2018_07_31	both	18f	NA
581	1.0748	-0.131811	1.81859	-0.0724797	0.94222	NA	ASV271	collect	2018_07_24_2018_07_31	both	18f	NA
582	1.00121	0.387662	2.0816	0.186233	0.852262	NA	ASV272	collect	2018_07_24_2018_07_31	both	18f	NA
583	0.882634	-3.38248	2.66437	-1.26952	0.204254	NA	ASV273	collect	2018_07_24_2018_07_31	both	18f	NA
584	0.948733	-0.805463	2.98554	-0.269788	0.787323	NA	ASV283	collect	2018_07_24_2018_07_31	both	18f	NA
585	12522	1.48102	0.191659	7.72736	1.09799e-14	6.58791e-13	ASV1	collect	2018_07_17_2018_07_31	both	18f	3.95275e-12
586	8579.11	-0.875579	0.293686	-2.98135	0.00286983	0.0086095	ASV2	collect	2018_07_17_2018_07_31	both	18f	0.0129143
587	2850.57	0.363154	0.260983	1.39149	0.164078	0.289549	ASV3	collect	2018_07_17_2018_07_31	both	18f	0.347459
588	2607.85	-2.23307	0.432475	-5.16347	2.42417e-07	2.29659e-06	ASV4	collect	2018_07_17_2018_07_31	both	18f	4.59317e-06
589	1143.03	1.8423	0.345321	5.33502	9.55315e-08	1.01151e-06	ASV5	collect	2018_07_17_2018_07_31	both	18f	1.51727e-06
590	1139.84	0.628439	0.18561	3.3858	0.000709708	0.0026614	ASV6	collect	2018_07_17_2018_07_31	both	18f	0.00798421
591	1000.25	1.5886	0.297371	5.34213	9.18602e-08	1.01151e-06	ASV7	collect	2018_07_17_2018_07_31	both	18f	3.03453e-06
592	432.674	-2.56743	0.553373	-4.63961	3.49074e-06	2.61806e-05	ASV8	collect	2018_07_17_2018_07_31	both	18f	3.91378e-05
593	405.317	-1.85504	0.292529	-6.34138	2.2772e-10	4.09896e-09	ASV9	collect	2018_07_17_2018_07_31	both	18f	1.22969e-08
594	369.372	0.334359	0.710277	0.470744	0.637823	0.802854	ASV10	collect	2018_07_17_2018_07_31	both	18f	0.822577
595	309.137	-1.79929	0.430719	-4.17741	2.9485e-05	0.000160827	ASV11	collect	2018_07_17_2018_07_31	both	18f	0.000455145
596	350.234	0.722497	0.240146	3.00857	0.00262479	0.00800783	ASV12	collect	2018_07_17_2018_07_31	both	18f	0.0120117
597	406.426	2.26222	0.635125	3.56186	0.00036824	0.00154147	ASV13	collect	2018_07_17_2018_07_31	both	18f	0.00924882
598	327.57	1.33253	0.473147	2.81631	0.00485786	0.0141035	ASV14	collect	2018_07_17_2018_07_31	both	18f	0.0282069
599	336.817	6.70834	1.67138	4.01365	5.97858e-05	0.00030747	ASV15	collect	2018_07_17_2018_07_31	both	18f	0.000368964
600	337.789	0.417012	0.226178	1.84373	0.0652222	0.139762	ASV16	collect	2018_07_17_2018_07_31	both	18f	0.167714
601	284.633	-0.634146	0.170008	-3.73008	0.000191415	0.000820351	ASV17	collect	2018_07_17_2018_07_31	both	18f	0.00246105
602	271.03	-0.525256	0.551769	-0.95195	0.341122	0.50068	ASV18	collect	2018_07_17_2018_07_31	both	18f	0.95498
603	235.106	-1.41571	0.277155	-5.10801	3.25566e-07	2.79056e-06	ASV19	collect	2018_07_17_2018_07_31	both	18f	1.67434e-05
604	236.917	1.27305	0.713467	1.78432	0.0743714	0.155084	ASV20	collect	2018_07_17_2018_07_31	both	18f	0.310168
605	153.607	-0.430978	0.257406	-1.67431	0.0940691	0.184048	ASV21	collect	2018_07_17_2018_07_31	both	18f	0.220858
606	148.951	-1.02814	0.878929	-1.16977	0.242093	0.392496	ASV22	collect	2018_07_17_2018_07_31	both	18f	0.422514
607	151.785	-0.314263	0.242737	-1.29466	0.195436	0.329747	ASV23	collect	2018_07_17_2018_07_31	both	18f	0.897735
608	132.543	-1.1644	0.302526	-3.84894	0.000118628	0.000533826	ASV24	collect	2018_07_17_2018_07_31	both	18f	0.00160148
609	140.149	3.31323	1.05237	3.14835	0.00164195	0.00537366	ASV25	collect	2018_07_17_2018_07_31	both	18f	0.00790243
610	128.616	-4.07453	0.846273	-4.81467	1.47442e-06	1.20634e-05	ASV26	collect	2018_07_17_2018_07_31	both	18f	2.41269e-05
611	100.864	-3.23829	0.518547	-6.24494	4.23973e-10	6.93774e-09	ASV27	collect	2018_07_17_2018_07_31	both	18f	2.08132e-08
612	132.844	-7.2593	1.60447	-4.52443	6.05594e-06	4.13963e-05	ASV28	collect	2018_07_17_2018_07_31	both	18f	0.000124189
613	91.8307	-5.75518	1.21844	-4.72342	2.31916e-06	1.81499e-05	ASV30	collect	2018_07_17_2018_07_31	both	18f	3.62999e-05
614	78.1824	-3.98598	0.559804	-7.12031	1.07681e-12	3.87653e-11	ASV31	collect	2018_07_17_2018_07_31	both	18f	2.32592e-10
615	88.1078	0.221506	0.396207	0.559066	0.576117	0.746051	ASV32	collect	2018_07_17_2018_07_31	both	18f	0.758613
616	75.3115	-2.514	0.716999	-3.50628	0.000454413	0.00185896	ASV33	collect	2018_07_17_2018_07_31	both	18f	0.0111538
617	72.0557	-1.58915	0.481132	-3.30294	0.000956784	0.00344442	ASV34	collect	2018_07_17_2018_07_31	both	18f	0.0206665
618	88.0671	-0.858563	1.37381	-0.624951	0.532003	0.704121	ASV35	collect	2018_07_17_2018_07_31	both	18f	0.704121
619	6.89659	-2.29411	1.10154	-2.08263	0.0372853	0.0883074	ASV36	collect	2018_07_17_2018_07_31	both	18f	0.264922
620	90.1347	-0.793804	0.705122	-1.12577	0.260263	0.414579	ASV37	collect	2018_07_17_2018_07_31	both	18f	0.700878
621	68.5166	-0.425777	0.407629	-1.04452	0.296245	0.455762	ASV38	collect	2018_07_17_2018_07_31	both	18f	0.683642
622	57.9126	-1.32703	0.725405	-1.82936	0.0673452	0.142613	ASV39	collect	2018_07_17_2018_07_31	both	18f	0.293072
623	56.3196	-2.35811	0.600824	-3.92479	8.6807e-05	0.000434035	ASV40	collect	2018_07_17_2018_07_31	both	18f	0.0013021
624	60.1013	23.4642	1.81538	12.9252	3.24453e-38	2.92008e-36	ASV41	collect	2018_07_17_2018_07_31	both	18f	8.76023e-36
625	68.6302	0.201178	0.875731	0.229726	0.818305	0.914856	ASV42	collect	2018_07_17_2018_07_31	both	18f	0.989631
626	61.4941	2.4042	1.4857	1.61823	0.105614	0.202239	ASV43	collect	2018_07_17_2018_07_31	both	18f	0.552328
627	49.3611	4.39865	2.25905	1.94713	0.0515194	0.113091	ASV44	collect	2018_07_17_2018_07_31	both	18f	0.169637
628	42.6497	-1.84879	0.707825	-2.61193	0.00900338	0.0238325	ASV45	collect	2018_07_17_2018_07_31	both	18f	0.142995
629	47.8979	-1.14241	0.554282	-2.06106	0.0392971	0.0918634	ASV46	collect	2018_07_17_2018_07_31	both	18f	0.551181
630	45.2959	4.19061	0.814756	5.14339	2.69826e-07	2.42843e-06	ASV47	collect	2018_07_17_2018_07_31	both	18f	3.64265e-06
631	45.5178	3.11471	0.472815	6.58758	4.47045e-11	1.14954e-09	ASV48	collect	2018_07_17_2018_07_31	both	18f	3.44863e-09
632	37.7205	-7.48326	1.15845	-6.45972	1.04895e-10	2.36013e-09	ASV50	collect	2018_07_17_2018_07_31	both	18f	3.5402e-09
633	35.9698	-2.60968	0.763379	-3.4186	0.000629452	0.00246307	ASV52	collect	2018_07_17_2018_07_31	both	18f	0.00738922
634	36.2965	8.90503	2.10912	4.22216	2.41973e-05	0.00013611	ASV53	collect	2018_07_17_2018_07_31	both	18f	0.000163331
635	40.1177	3.07238	0.692797	4.43475	9.21794e-06	5.92582e-05	ASV55	collect	2018_07_17_2018_07_31	both	18f	0.000355549
636	31.8497	-6.7931	1.6054	-4.23141	2.3223e-05	0.000134843	ASV56	collect	2018_07_17_2018_07_31	both	18f	0.000809058
637	36.7705	-1.56249	0.775542	-2.01471	0.0439355	0.100106	ASV57	collect	2018_07_17_2018_07_31	both	18f	0.300318
638	33.7582	-11.0215	1.88884	-5.83507	5.37695e-09	8.06542e-08	ASV58	collect	2018_07_17_2018_07_31	both	18f	4.83925e-07
639	30.284	-3.07387	0.788762	-3.89709	9.73571e-05	0.000461165	ASV59	collect	2018_07_17_2018_07_31	both	18f	0.00276699
640	33.5479	0.607007	0.580598	1.04549	0.295798	0.455762	ASV60	collect	2018_07_17_2018_07_31	both	18f	0.701645
641	29.6919	-0.199263	0.773771	-0.257521	0.796776	0.914411	ASV61	collect	2018_07_17_2018_07_31	both	18f	0.914411
642	28.7156	18.8899	3.63752	5.19308	2.06846e-07	2.06846e-06	ASV62	collect	2018_07_17_2018_07_31	both	18f	4.13691e-06
643	30.2087	-7.39412	1.33767	-5.5276	3.24643e-08	4.17398e-07	ASV63	collect	2018_07_17_2018_07_31	both	18f	2.50439e-06
644	28.4767	-1.89807	1.09625	-1.73142	0.0833764	0.168626	ASV64	collect	2018_07_17_2018_07_31	both	18f	0.596792
645	25.5977	3.49406	1.3998	2.49612	0.012556	0.0318322	ASV65	collect	2018_07_17_2018_07_31	both	18f	0.0381986
646	21.6832	-2.30555	1.329	-1.7348	0.0827756	0.168626	ASV66	collect	2018_07_17_2018_07_31	both	18f	0.337253
647	28.3243	-0.308047	0.795304	-0.387332	0.69851	0.867116	ASV67	collect	2018_07_17_2018_07_31	both	18f	0.867116
648	21.0917	-2.40959	0.533198	-4.51913	6.20944e-06	4.13963e-05	ASV68	collect	2018_07_17_2018_07_31	both	18f	0.000248378
649	21.3064	-7.13298	1.10845	-6.43512	1.23375e-10	2.46751e-09	ASV69	collect	2018_07_17_2018_07_31	both	18f	1.4805e-08
650	23.8036	-0.508977	0.806389	-0.631181	0.527922	0.703896	ASV70	collect	2018_07_17_2018_07_31	both	18f	0.844675
651	18.5008	-1.26944	0.958486	-1.32442	0.185364	0.317766	ASV71	collect	2018_07_17_2018_07_31	both	18f	0.333884
652	20.2269	0	2.37456	0	1	1	ASV72	collect	2018_07_17_2018_07_31	both	18f	1
653	22.3307	3.18577	0.692959	4.59735	4.27905e-06	3.08091e-05	ASV73	collect	2018_07_17_2018_07_31	both	18f	6.16183e-05
654	20.343	4.38129	1.12175	3.90578	9.39235e-05	0.000456925	ASV74	collect	2018_07_17_2018_07_31	both	18f	0.000685388
655	17.8472	-0.686447	1.06311	-0.645699	0.518474	0.701695	ASV75	collect	2018_07_17_2018_07_31	both	18f	0.701695
656	19.7896	-0.750039	0.753095	-0.995941	0.319279	0.483191	ASV76	collect	2018_07_17_2018_07_31	both	18f	0.917133
657	16.4128	-5.31508	1.53436	-3.46405	0.00053211	0.00212844	ASV77	collect	2018_07_17_2018_07_31	both	18f	0.00319266
658	19.4074	-0.664697	1.13465	-0.585816	0.557999	0.733138	ASV78	collect	2018_07_17_2018_07_31	both	18f	0.733138
659	16.5304	-0.324714	2.31697	-0.140146	0.888545	0.93531	ASV79	collect	2018_07_17_2018_07_31	both	18f	0.93531
660	19.406	-6.28306	2.25891	-2.78146	0.0054115	0.015419	ASV80	collect	2018_07_17_2018_07_31	both	18f	0.046257
661	14.8858	-2.18679	0.642756	-3.4022	0.000668452	0.00256003	ASV81	collect	2018_07_17_2018_07_31	both	18f	0.00848622
662	17.5138	-0.761363	0.489036	-1.55687	0.119502	0.219494	ASV82	collect	2018_07_17_2018_07_31	both	18f	0.263393
663	15.7079	-0.82589	0.605994	-1.36287	0.172924	0.302197	ASV83	collect	2018_07_17_2018_07_31	both	18f	0.906592
664	17.8701	3.31163	0.57947	5.71492	1.09753e-08	1.51965e-07	ASV84	collect	2018_07_17_2018_07_31	both	18f	3.03931e-07
665	16.763	-0.085651	1.98086	-0.0432394	0.965511	0.976359	ASV85	collect	2018_07_17_2018_07_31	both	18f	0.999616
666	16.7917	-1.19217	0.628061	-1.89817	0.0576731	0.125074	ASV86	collect	2018_07_17_2018_07_31	both	18f	0.379713
667	13.271	-9.72717	2.50813	-3.87825	0.000105211	0.000485587	ASV87	collect	2018_07_17_2018_07_31	both	18f	0.00072838
668	15.2842	-6.11255	1.49335	-4.09319	4.25485e-05	0.000225257	ASV88	collect	2018_07_17_2018_07_31	both	18f	0.00135154
669	11.3982	-5.45976	1.97589	-2.76319	0.00572392	0.0156107	ASV90	collect	2018_07_17_2018_07_31	both	18f	0.0468321
670	12.1197	-1.07079	0.766958	-1.39615	0.162668	0.289549	ASV91	collect	2018_07_17_2018_07_31	both	18f	0.480022
671	12.2026	-1.58107	0.555756	-2.8449	0.00444256	0.0131092	ASV92	collect	2018_07_17_2018_07_31	both	18f	0.0262184
672	14.7705	-0.771326	2.38586	-0.32329	0.746476	0.899652	ASV93	collect	2018_07_17_2018_07_31	both	18f	0.899652
673	12.7982	4.23713	1.3438	3.15309	0.00161552	0.00537366	ASV94	collect	2018_07_17_2018_07_31	both	18f	0.0136606
674	11.3196	-6.80408	0.907021	-7.50157	6.30578e-14	2.8376e-12	ASV95	collect	2018_07_17_2018_07_31	both	18f	4.2564e-12
675	10.0356	-1.83082	0.840488	-2.17828	0.0293852	0.0705245	ASV97	collect	2018_07_17_2018_07_31	both	18f	0.211574
676	11.2239	-1.98758	1.5372	-1.29298	0.196016	0.329747	ASV98	collect	2018_07_17_2018_07_31	both	18f	0.329747
677	11.369	3.49156	1.35859	2.57	0.0101699	0.0261513	ASV99	collect	2018_07_17_2018_07_31	both	18f	0.0523026
678	12.5203	-5.31949	1.91887	-2.77219	0.00556797	0.015419	ASV101	collect	2018_07_17_2018_07_31	both	18f	0.0925139
679	10.6363	-7.40709	2.67007	-2.77412	0.00553518	0.015419	ASV102	collect	2018_07_17_2018_07_31	both	18f	0.046257
680	10.6102	4.20119	1.69702	2.47563	0.0133	0.0332501	ASV103	collect	2018_07_17_2018_07_31	both	18f	0.0997503
681	8.86953	3.05463	0.966769	3.15962	0.00157973	0.00536513	ASV104	collect	2018_07_17_2018_07_31	both	18f	0.0321908
682	12.1452	0.257785	2.39782	0.107508	0.914386	0.945916	ASV107	collect	2018_07_17_2018_07_31	both	18f	0.996963
683	8.74236	-3.07092	0.956419	-3.21085	0.00132342	0.00467089	ASV110	collect	2018_07_17_2018_07_31	both	18f	0.0280253
684	9.66967	0.436261	1.33617	0.326501	0.744046	0.899652	ASV111	collect	2018_07_17_2018_07_31	both	18f	0.899652
685	9.17235	-4.3557	2.21231	-1.96884	0.0489711	0.110185	ASV112	collect	2018_07_17_2018_07_31	both	18f	0.165277
686	8.7762	1.84469	1.27275	1.44937	0.147235	0.265023	ASV113	collect	2018_07_17_2018_07_31	both	18f	0.397534
687	8.69119	3.48551	0.929133	3.75136	0.000175876	0.00077214	ASV114	collect	2018_07_17_2018_07_31	both	18f	0.00231642
688	8.28045	3.1044	1.30001	2.38799	0.016941	0.0417723	ASV116	collect	2018_07_17_2018_07_31	both	18f	0.125317
689	7.02531	-0.529203	2.50143	-0.211561	0.83245	0.914856	ASV117	collect	2018_07_17_2018_07_31	both	18f	0.914856
690	7.54068	-5.47551	1.28343	-4.26631	1.98731e-05	0.000119238	ASV118	collect	2018_07_17_2018_07_31	both	18f	0.000715431
691	7.38794	-2.0745	2.14395	-0.967609	0.33324	0.495728	ASV120	collect	2018_07_17_2018_07_31	both	18f	0.769687
692	7.68664	-0.163435	0.919117	-0.177817	0.858866	0.914856	ASV121	collect	2018_07_17_2018_07_31	both	18f	0.95498
693	7.14476	-2.91196	0.66892	-4.35323	1.34149e-05	8.32646e-05	ASV122	collect	2018_07_17_2018_07_31	both	18f	0.000249794
694	7.25715	-5.47149	1.7557	-3.11642	0.00183059	0.00588404	ASV123	collect	2018_07_17_2018_07_31	both	18f	0.0353042
695	7.18432	1.62528	1.39569	1.1645	0.24422	0.392496	ASV124	collect	2018_07_17_2018_07_31	both	18f	0.588745
696	7.30125	0.707515	2.21776	0.319022	0.74971	0.899652	ASV125	collect	2018_07_17_2018_07_31	both	18f	0.99316
697	6.1746	-0.355234	1.92544	-0.184495	0.853625	0.914856	ASV127	collect	2018_07_17_2018_07_31	both	18f	0.967597
698	6.03876	0.490985	2.48534	0.197553	0.843395	0.914856	ASV128	collect	2018_07_17_2018_07_31	both	18f	0.983591
699	6.64043	2.65418	1.02693	2.58458	0.00974986	0.0254344	ASV129	collect	2018_07_17_2018_07_31	both	18f	0.126768
700	5.89693	4.11688	1.22006	3.37431	0.000740003	0.00271838	ASV132	collect	2018_07_17_2018_07_31	both	18f	0.0163103
701	5.7556	3.22157	2.41727	1.33273	0.18262	0.316073	ASV133	collect	2018_07_17_2018_07_31	both	18f	0.588261
702	5.05387	-2.26604	1.11385	-2.03443	0.0419087	0.0967123	ASV134	collect	2018_07_17_2018_07_31	both	18f	0.580274
703	5.39279	2.37964	1.45472	1.63581	0.101879	0.197186	ASV135	collect	2018_07_17_2018_07_31	both	18f	0.394371
704	5.20057	1.38978	2.45927	0.565118	0.571993	0.746051	ASV136	collect	2018_07_17_2018_07_31	both	18f	0.971831
705	4.64792	-1.9948	3.11907	-0.639549	0.522466	0.70182	ASV138	collect	2018_07_17_2018_07_31	both	18f	0.95498
706	4.85812	-0.905967	0.712799	-1.271	0.203729	0.339549	ASV142	collect	2018_07_17_2018_07_31	both	18f	0.735772
707	4.73785	-4.86058	1.76356	-2.75612	0.0058492	0.0157143	ASV143	collect	2018_07_17_2018_07_31	both	18f	0.0471428
708	4.90974	0.757595	1.05714	0.716644	0.473594	0.655745	ASV144	collect	2018_07_17_2018_07_31	both	18f	0.719973
709	4.69753	-18.6745	2.81493	-6.63408	3.26525e-11	9.79575e-10	ASV145	collect	2018_07_17_2018_07_31	both	18f	1.95915e-09
710	5.05649	0.620805	2.03224	0.305478	0.760002	0.900003	ASV147	collect	2018_07_17_2018_07_31	both	18f	0.900003
711	4.58023	0.528926	2.61053	0.202613	0.839438	0.914856	ASV149	collect	2018_07_17_2018_07_31	both	18f	0.95498
712	3.35786	-1.29435	2.54447	-0.508691	0.610969	0.77996	ASV150	collect	2018_07_17_2018_07_31	both	18f	0.77996
713	3.80433	-1.29319	1.70597	-0.75804	0.448427	0.6306	ASV151	collect	2018_07_17_2018_07_31	both	18f	0.95498
714	4.31652	0.236088	1.78138	0.132531	0.894565	0.936172	ASV153	collect	2018_07_17_2018_07_31	both	18f	0.936172
715	3.48597	-2.26261	2.38976	-0.946793	0.343744	0.50068	ASV154	collect	2018_07_17_2018_07_31	both	18f	0.75102
716	3.82442	0.563913	3.17316	0.177714	0.858948	0.914856	ASV156	collect	2018_07_17_2018_07_31	both	18f	0.980517
717	3.6677	-0.27696	0.750615	-0.368978	0.712144	0.874974	ASV157	collect	2018_07_17_2018_07_31	both	18f	0.996963
718	2.88992	-2.62123	3.16083	-0.829285	0.406943	0.585998	ASV158	collect	2018_07_17_2018_07_31	both	18f	0.953232
719	3.62747	1.86625	1.78621	1.04481	0.296111	0.455762	ASV160	collect	2018_07_17_2018_07_31	both	18f	0.601771
720	3.88928	2.86766	3.03616	0.944502	0.344913	0.50068	ASV164	collect	2018_07_17_2018_07_31	both	18f	0.644631
721	3.49311	-3.96849	2.63519	-1.50596	0.132077	0.24014	ASV165	collect	2018_07_17_2018_07_31	both	18f	0.552328
722	3.5273	-0.760787	3.03358	-0.250788	0.801978	0.914411	ASV166	collect	2018_07_17_2018_07_31	both	18f	0.914411
723	3.24184	1.72772	3.53229	0.489122	0.624755	0.791943	ASV168	collect	2018_07_17_2018_07_31	both	18f	0.95498
724	2.70809	1.2586	1.56944	0.80194	0.422588	0.598943	ASV172	collect	2018_07_17_2018_07_31	both	18f	0.896916
725	3.3407	0.186298	1.1066	0.168351	0.866307	0.917266	ASV173	collect	2018_07_17_2018_07_31	both	18f	0.974247
726	2.99749	-2.20518	1.23836	-1.78073	0.0749572	0.155084	ASV174	collect	2018_07_17_2018_07_31	both	18f	0.37563
727	3.06942	7.45506	2.33581	3.19164	0.00141469	0.00489701	ASV176	collect	2018_07_17_2018_07_31	both	18f	0.0293821
728	3.14893	0.900256	2.04734	0.43972	0.66014	0.825175	ASV177	collect	2018_07_17_2018_07_31	both	18f	0.987699
729	2.85937	0.324888	2.94487	0.110323	0.912153	0.945916	ASV178	collect	2018_07_17_2018_07_31	both	18f	0.945916
730	2.55573	-0.11534	3.68423	-0.0313065	0.975025	0.980472	ASV180	collect	2018_07_17_2018_07_31	both	18f	0.995957
731	2.79123	19.6197	3.63713	5.39428	6.88006e-08	8.25608e-07	ASV181	collect	2018_07_17_2018_07_31	both	18f	2.47682e-06
732	2.47586	2.72079	1.71282	1.58848	0.112177	0.21151	ASV182	collect	2018_07_17_2018_07_31	both	18f	0.362272
733	2.55395	-0.113618	2.13518	-0.0532124	0.957563	0.973793	ASV184	collect	2018_07_17_2018_07_31	both	18f	0.988562
734	2.29497	-0.311105	1.24482	-0.249919	0.80265	0.914411	ASV186	collect	2018_07_17_2018_07_31	both	18f	0.914411
735	2.65091	0.526333	1.84317	0.285559	0.775216	0.907283	ASV189	collect	2018_07_17_2018_07_31	both	18f	0.907283
736	2.67584	-3.84462	1.9614	-1.96014	0.0499795	0.111066	ASV192	collect	2018_07_17_2018_07_31	both	18f	0.166598
737	2.29983	6.23952	2.04544	3.05046	0.00228494	0.00721561	ASV196	collect	2018_07_17_2018_07_31	both	18f	0.0253708
738	2.27176	1.09387	0.906262	1.20702	0.227426	0.375566	ASV199	collect	2018_07_17_2018_07_31	both	18f	0.469457
739	2.14924	0.187514	2.72633	0.068779	0.945166	0.966647	ASV200	collect	2018_07_17_2018_07_31	both	18f	0.966647
740	1.93212	-0.358479	1.51142	-0.23718	0.812517	0.914856	ASV208	collect	2018_07_17_2018_07_31	both	18f	0.971831
741	1.99101	1.76126	1.51115	1.16551	0.243813	0.392496	ASV209	collect	2018_07_17_2018_07_31	both	18f	0.49062
742	2.00267	2.66485	2.6915	0.990095	0.322128	0.483191	ASV210	collect	2018_07_17_2018_07_31	both	18f	0.865591
743	2.08017	2.30019	1.45057	1.58571	0.112805	0.21151	ASV212	collect	2018_07_17_2018_07_31	both	18f	0.352516
744	1.75398	0.317697	1.68603	0.188429	0.85054	0.914856	ASV214	collect	2018_07_17_2018_07_31	both	18f	0.95498
745	1.70975	-0.204148	2.14683	-0.0950924	0.924241	0.950648	ASV217	collect	2018_07_17_2018_07_31	both	18f	0.950648
746	1.48941	-1.62929	1.51588	-1.07481	0.282458	0.445987	ASV218	collect	2018_07_17_2018_07_31	both	18f	0.923057
747	1.51056	-6.85184	2.26718	-3.02218	0.00250959	0.00778837	ASV219	collect	2018_07_17_2018_07_31	both	18f	0.0155767
748	1.6158	-1.67142	2.23022	-0.749445	0.453589	0.632915	ASV222	collect	2018_07_17_2018_07_31	both	18f	0.870713
749	1.83644	1.17899	1.80952	0.65155	0.514692	0.701695	ASV225	collect	2018_07_17_2018_07_31	both	18f	0.877119
750	1.64252	-3.23834	1.89144	-1.7121	0.0868783	0.173051	ASV227	collect	2018_07_17_2018_07_31	both	18f	0.173051
751	1.59306	-1.5499	1.91739	-0.808338	0.418896	0.598423	ASV228	collect	2018_07_17_2018_07_31	both	18f	0.598423
752	1.57669	0.46953	1.65192	0.284234	0.776231	0.907283	ASV230	collect	2018_07_17_2018_07_31	both	18f	0.989631
753	1.49589	30.1669	2.18831	13.7855	3.11511e-43	5.6072e-41	ASV236	collect	2018_07_17_2018_07_31	both	18f	2.24288e-40
754	1.47107	-0.775511	2.52261	-0.307424	0.758521	0.900003	ASV237	collect	2018_07_17_2018_07_31	both	18f	0.900003
755	1.25334	-1.25608	2.34627	-0.535351	0.592407	0.761666	ASV238	collect	2018_07_17_2018_07_31	both	18f	0.893014
756	1.18671	-2.12913	3.13223	-0.679749	0.496663	0.682438	ASV242	collect	2018_07_17_2018_07_31	both	18f	0.924752
757	1.37997	0.838578	3.14255	0.266846	0.789587	0.914411	ASV245	collect	2018_07_17_2018_07_31	both	18f	0.914411
758	1.23764	6.22889	2.73973	2.27354	0.0229938	0.0559309	ASV251	collect	2018_07_17_2018_07_31	both	18f	0.0559309
759	1.38924	-0.571544	2.60054	-0.219779	0.826043	0.914856	ASV252	collect	2018_07_17_2018_07_31	both	18f	0.989631
760	1.14932	0.559155	1.52885	0.365736	0.714562	0.874974	ASV256	collect	2018_07_17_2018_07_31	both	18f	0.874974
761	1.0748	3.06537	1.79387	1.7088	0.0874871	0.173051	ASV271	collect	2018_07_17_2018_07_31	both	18f	0.593319
762	1.00121	0.482025	2.08204	0.231515	0.816914	0.914856	ASV272	collect	2018_07_17_2018_07_31	both	18f	0.914856
763	0.882634	-2.63805	2.66377	-0.990343	0.322007	0.483191	ASV273	collect	2018_07_17_2018_07_31	both	18f	0.483191
764	0.948733	-4.72246	2.99165	-1.57855	0.11444	0.212362	ASV283	collect	2018_07_17_2018_07_31	both	18f	0.212362
765	12522	1.09351	0.191653	5.70571	1.15857e-08	6.2563e-07	ASV1	collect	2018_07_17_2018_07_24	both	18f	1.25126e-06
766	8579.11	-1.04418	0.293684	-3.55546	0.000377321	0.00254692	ASV2	collect	2018_07_17_2018_07_24	both	18f	0.00509383
767	2850.57	-0.0435676	0.260968	-0.166946	0.867412	0.95498	ASV3	collect	2018_07_17_2018_07_24	both	18f	0.95498
768	2607.85	-1.40429	0.432512	-3.24682	0.00116704	0.00700221	ASV4	collect	2018_07_17_2018_07_24	both	18f	0.00840266
769	1143.03	0.717766	0.344946	2.08081	0.0374516	0.108342	ASV5	collect	2018_07_17_2018_07_24	both	18f	0.108342
770	1139.84	-0.0626801	0.185452	-0.337985	0.735375	0.938037	ASV6	collect	2018_07_17_2018_07_24	both	18f	0.938037
771	1000.25	0.850126	0.297153	2.86091	0.0042243	0.0201276	ASV7	collect	2018_07_17_2018_07_24	both	18f	0.0301913
772	432.674	-2.62963	0.553364	-4.75209	2.01326e-06	3.26148e-05	ASV8	collect	2018_07_17_2018_07_24	both	18f	3.91378e-05
773	405.317	-1.05139	0.292922	-3.58933	0.000331526	0.00233509	ASV9	collect	2018_07_17_2018_07_24	both	18f	0.00350264
774	369.372	0.682309	0.710429	0.960418	0.336845	0.5247	ASV10	collect	2018_07_17_2018_07_24	both	18f	0.822577
775	309.137	0.128753	0.432257	0.297863	0.765808	0.954314	ASV11	collect	2018_07_17_2018_07_24	both	18f	0.954314
776	350.234	0.564189	0.240079	2.35002	0.0187726	0.0620647	ASV12	collect	2018_07_17_2018_07_24	both	18f	0.0744776
777	406.426	0.613339	0.6346	0.966497	0.333796	0.5247	ASV13	collect	2018_07_17_2018_07_24	both	18f	0.629641
778	327.57	0.795203	0.472838	1.68177	0.0926142	0.227326	ASV14	collect	2018_07_17_2018_07_24	both	18f	0.272791
779	336.817	-1.33097	1.65031	-0.806502	0.419953	0.607433	ASV15	collect	2018_07_17_2018_07_24	both	18f	0.607433
780	337.789	-0.249414	0.225938	-1.1039	0.269635	0.466932	ASV16	collect	2018_07_17_2018_07_24	both	18f	0.466932
781	284.633	-0.222485	0.170288	-1.30652	0.191376	0.378085	ASV17	collect	2018_07_17_2018_07_24	both	18f	0.453702
782	271.03	-0.0958967	0.551851	-0.173773	0.862044	0.95498	ASV18	collect	2018_07_17_2018_07_24	both	18f	0.95498
783	235.106	-0.67502	0.277594	-2.43168	0.0150291	0.0507231	ASV19	collect	2018_07_17_2018_07_24	both	18f	0.0760846
784	236.917	-0.77573	0.712621	-1.08856	0.276349	0.466932	ASV20	collect	2018_07_17_2018_07_24	both	18f	0.560318
785	153.607	0.193888	0.258141	0.751095	0.452596	0.643162	ASV21	collect	2018_07_17_2018_07_24	both	18f	0.643162
786	148.951	1.05982	0.881997	1.20161	0.229514	0.422514	ASV22	collect	2018_07_17_2018_07_24	both	18f	0.422514
787	151.785	-0.0154589	0.243055	-0.0636025	0.949287	0.973319	ASV23	collect	2018_07_17_2018_07_24	both	18f	0.988376
788	132.543	-0.391497	0.303493	-1.28997	0.197061	0.384625	ASV24	collect	2018_07_17_2018_07_24	both	18f	0.384625
789	140.149	4.35243	1.06723	4.07825	4.53754e-05	0.000459426	ASV25	collect	2018_07_17_2018_07_24	both	18f	0.000918852
790	128.616	-2.10566	0.849781	-2.47789	0.0132163	0.0486602	ASV26	collect	2018_07_17_2018_07_24	both	18f	0.0583922
791	100.864	-1.63933	0.522272	-3.13883	0.00169623	0.00947547	ASV27	collect	2018_07_17_2018_07_24	both	18f	0.0142132
792	132.844	-8.49499	1.60165	-5.3039	1.13352e-07	3.06049e-06	ASV28	collect	2018_07_17_2018_07_24	both	18f	1.8363e-05
793	91.8307	-2.822	1.2198	-2.3135	0.0206954	0.0670531	ASV30	collect	2018_07_17_2018_07_24	both	18f	0.0670531
794	78.1824	-2.988	0.561211	-5.3242	1.01396e-07	3.06049e-06	ASV31	collect	2018_07_17_2018_07_24	both	18f	9.18148e-06
795	88.1078	-0.711588	0.395203	-1.80056	0.0717718	0.184556	ASV32	collect	2018_07_17_2018_07_24	both	18f	0.552328
796	75.3115	-1.11814	0.71849	-1.55624	0.119651	0.273007	ASV33	collect	2018_07_17_2018_07_24	both	18f	0.40951
797	72.0557	-0.695651	0.483173	-1.43975	0.149937	0.319602	ASV34	collect	2018_07_17_2018_07_24	both	18f	0.475993
798	88.0671	1.5011	1.37999	1.08776	0.2767	0.466932	ASV35	collect	2018_07_17_2018_07_24	both	18f	0.570295
799	6.89659	-2.69817	1.10046	-2.45185	0.0142125	0.049312	ASV36	collect	2018_07_17_2018_07_24	both	18f	0.264922
800	90.1347	-0.593542	0.705525	-0.841278	0.400192	0.584065	ASV37	collect	2018_07_17_2018_07_24	both	18f	0.700878
801	68.5166	-0.195523	0.408075	-0.479136	0.631842	0.825471	ASV38	collect	2018_07_17_2018_07_24	both	18f	0.825471
802	57.9126	0.125295	0.73057	0.171503	0.863828	0.95498	ASV39	collect	2018_07_17_2018_07_24	both	18f	0.95498
803	56.3196	-0.673053	0.604776	-1.1129	0.265753	0.466932	ASV40	collect	2018_07_17_2018_07_24	both	18f	0.560318
804	60.1013	0.344246	1.78363	0.193003	0.846957	0.95498	ASV41	collect	2018_07_17_2018_07_24	both	18f	0.95498
805	68.6302	-0.581996	0.873041	-0.66663	0.505008	0.693316	ASV42	collect	2018_07_17_2018_07_24	both	18f	0.989631
806	61.4941	2.45715	1.48531	1.6543	0.0980664	0.232308	ASV43	collect	2018_07_17_2018_07_24	both	18f	0.552328
807	49.3611	0.35339	2.25338	0.156827	0.875381	0.95498	ASV44	collect	2018_07_17_2018_07_24	both	18f	0.95498
808	42.6497	-0.244287	0.717748	-0.340352	0.733592	0.938037	ASV45	collect	2018_07_17_2018_07_24	both	18f	0.938037
809	47.8979	-0.570378	0.55497	-1.02776	0.304062	0.493029	ASV46	collect	2018_07_17_2018_07_24	both	18f	0.744161
810	45.2959	3.71542	0.809748	4.58837	4.46729e-06	5.56693e-05	ASV47	collect	2018_07_17_2018_07_24	both	18f	6.68032e-05
811	45.5178	1.92367	0.466684	4.122	3.75595e-05	0.000405643	ASV48	collect	2018_07_17_2018_07_24	both	18f	0.000608464
812	37.7205	-6.31083	1.16056	-5.43774	5.39616e-08	2.18545e-06	ASV50	collect	2018_07_17_2018_07_24	both	18f	2.62253e-06
813	35.9698	-0.165725	0.778761	-0.212806	0.831478	0.95498	ASV52	collect	2018_07_17_2018_07_24	both	18f	0.95498
814	36.2965	10.4901	2.10916	4.97357	6.57294e-07	1.18313e-05	ASV53	collect	2018_07_17_2018_07_24	both	18f	1.77469e-05
815	40.1177	2.51141	0.690259	3.63836	0.000274377	0.00211662	ASV55	collect	2018_07_17_2018_07_24	both	18f	0.00634986
816	31.8497	-5.27441	1.60753	-3.28107	0.00103413	0.0064434	ASV56	collect	2018_07_17_2018_07_24	both	18f	0.0193302
817	36.7705	-0.948195	0.776992	-1.22034	0.222336	0.414004	ASV57	collect	2018_07_17_2018_07_24	both	18f	0.607259
818	33.7582	-8.43721	1.89051	-4.46293	8.08471e-06	9.35516e-05	ASV58	collect	2018_07_17_2018_07_24	both	18f	0.000187103
819	30.284	-2.46252	0.792008	-3.10921	0.00187591	0.0101299	ASV59	collect	2018_07_17_2018_07_24	both	18f	0.0303897
820	33.5479	-0.0886735	0.579314	-0.153066	0.878346	0.95498	ASV60	collect	2018_07_17_2018_07_24	both	18f	0.95498
821	29.6919	1.07384	0.785421	1.36722	0.171558	0.351802	ASV61	collect	2018_07_17_2018_07_24	both	18f	0.422162
822	28.7156	18.8899	3.63752	5.19308	2.06846e-07	4.73664e-06	ASV62	collect	2018_07_17_2018_07_24	both	18f	7.10497e-06
823	30.2087	-5.33729	1.3435	-3.97268	7.10678e-05	0.000639611	ASV63	collect	2018_07_17_2018_07_24	both	18f	0.00127922
824	28.4767	-1.92055	1.09636	-1.75174	0.0798179	0.198931	ASV64	collect	2018_07_17_2018_07_24	both	18f	0.596792
825	25.5977	3.77897	1.40102	2.6973	0.00699042	0.0283112	ASV65	collect	2018_07_17_2018_07_24	both	18f	0.0381986
826	21.6832	-1.92942	1.33005	-1.45064	0.14688	0.317261	ASV66	collect	2018_07_17_2018_07_24	both	18f	0.475891
827	28.3243	-2.81382	0.78165	-3.59985	0.000318397	0.00233509	ASV67	collect	2018_07_17_2018_07_24	both	18f	0.0140106
828	21.0917	-1.03632	0.538613	-1.92405	0.0543484	0.144335	ASV68	collect	2018_07_17_2018_07_24	both	18f	0.187853
829	21.3064	-5.75905	1.1139	-5.17015	2.33908e-07	4.73664e-06	ASV69	collect	2018_07_17_2018_07_24	both	18f	1.42099e-05
830	23.8036	-2.05037	0.797833	-2.56993	0.010172	0.039235	ASV70	collect	2018_07_17_2018_07_24	both	18f	0.117705
831	18.5008	-2.62541	0.95044	-2.76231	0.00573938	0.0251292	ASV71	collect	2018_07_17_2018_07_24	both	18f	0.0502583
832	20.2269	-17.3873	2.37116	-7.33284	2.25321e-13	1.8251e-11	ASV72	collect	2018_07_17_2018_07_24	both	18f	2.73765e-11
833	22.3307	1.51123	0.674041	2.24205	0.0249582	0.079279	ASV73	collect	2018_07_17_2018_07_24	both	18f	0.079279
834	20.343	5.33104	1.1305	4.71566	2.40923e-06	3.28035e-05	ASV74	collect	2018_07_17_2018_07_24	both	18f	6.5607e-05
835	17.8472	2.12967	1.06777	1.99451	0.0460968	0.126571	ASV75	collect	2018_07_17_2018_07_24	both	18f	0.234816
836	19.7896	-0.887988	0.753181	-1.17898	0.238405	0.43395	ASV76	collect	2018_07_17_2018_07_24	both	18f	0.917133
837	16.4128	-1.19585	1.54424	-0.774394	0.438698	0.62893	ASV77	collect	2018_07_17_2018_07_24	both	18f	0.62893
838	19.4074	2.90236	1.15178	2.51989	0.0117392	0.0442266	ASV78	collect	2018_07_17_2018_07_24	both	18f	0.130725
839	16.5304	1.37346	2.31954	0.592125	0.553767	0.747585	ASV79	collect	2018_07_17_2018_07_24	both	18f	0.93531
840	19.406	-0.057325	2.27765	-0.0251685	0.979921	0.99217	ASV80	collect	2018_07_17_2018_07_24	both	18f	0.99217
841	14.8858	-0.565774	0.660624	-0.856423	0.391764	0.576961	ASV81	collect	2018_07_17_2018_07_24	both	18f	0.715115
842	17.5138	-0.887322	0.488931	-1.81482	0.0695514	0.181731	ASV82	collect	2018_07_17_2018_07_24	both	18f	0.263393
843	15.7079	-0.142917	0.611602	-0.233677	0.815236	0.95498	ASV83	collect	2018_07_17_2018_07_24	both	18f	0.989443
844	17.8701	2.27674	0.561906	4.05181	5.08222e-05	0.000484305	ASV84	collect	2018_07_17_2018_07_24	both	18f	0.000726458
845	16.763	-0.400231	1.98061	-0.202075	0.839858	0.95498	ASV85	collect	2018_07_17_2018_07_24	both	18f	0.999616
846	16.7917	-1.25811	0.627596	-2.00465	0.0450006	0.126571	ASV86	collect	2018_07_17_2018_07_24	both	18f	0.379713
847	13.271	-9.47899	2.50841	-3.77889	0.000157529	0.00134314	ASV87	collect	2018_07_17_2018_07_24	both	18f	0.00161177
848	15.2842	-4.73858	1.49851	-3.1622	0.0015658	0.00905926	ASV88	collect	2018_07_17_2018_07_24	both	18f	0.0271778
849	11.3982	-6.08611	1.97558	-3.08067	0.00206535	0.0107931	ASV90	collect	2018_07_17_2018_07_24	both	18f	0.0468321
850	12.1197	-1.09933	0.767617	-1.43213	0.152106	0.320015	ASV91	collect	2018_07_17_2018_07_24	both	18f	0.480022
851	12.2026	0.528062	0.579469	0.911286	0.362145	0.548294	ASV92	collect	2018_07_17_2018_07_24	both	18f	0.771367
852	14.7705	-2.17779	2.38308	-0.913855	0.360793	0.548294	ASV93	collect	2018_07_17_2018_07_24	both	18f	0.822441
853	12.7982	4.56651	1.34536	3.39427	0.000688116	0.00445899	ASV94	collect	2018_07_17_2018_07_24	both	18f	0.0136606
854	11.3196	-4.32824	0.918181	-4.71393	2.42989e-06	3.28035e-05	ASV95	collect	2018_07_17_2018_07_24	both	18f	3.93642e-05
855	10.0356	-0.228919	0.849602	-0.269442	0.78759	0.95498	ASV97	collect	2018_07_17_2018_07_24	both	18f	0.95498
856	11.2239	-4.25037	1.53383	-2.77109	0.00558694	0.0251292	ASV98	collect	2018_07_17_2018_07_24	both	18f	0.0376937
857	11.369	1.54687	1.34884	1.14682	0.251457	0.452623	ASV99	collect	2018_07_17_2018_07_24	both	18f	0.452623
858	12.5203	-2.37621	1.92702	-1.2331	0.217538	0.409781	ASV101	collect	2018_07_17_2018_07_24	both	18f	0.504375
859	10.6363	-6.57408	2.67198	-2.46038	0.013879	0.049312	ASV102	collect	2018_07_17_2018_07_24	both	18f	0.0986239
860	10.6102	2.60125	1.69002	1.53918	0.12376	0.278459	ASV103	collect	2018_07_17_2018_07_24	both	18f	0.556918
861	8.86953	2.03444	0.957173	2.12547	0.0335478	0.100643	ASV104	collect	2018_07_17_2018_07_24	both	18f	0.201287
862	12.1452	0.205474	2.39782	0.0856923	0.931711	0.971831	ASV107	collect	2018_07_17_2018_07_24	both	18f	0.996963
863	8.74236	-2.08005	0.963544	-2.15875	0.0308693	0.0943551	ASV110	collect	2018_07_17_2018_07_24	both	18f	0.18871
864	9.66967	-3.84256	1.32299	-2.90445	0.00367898	0.0186248	ASV111	collect	2018_07_17_2018_07_24	both	18f	0.0372497
865	9.17235	-3.65342	2.21422	-1.64998	0.0989462	0.232308	ASV112	collect	2018_07_17_2018_07_24	both	18f	0.27877
866	8.7762	3.32881	1.28229	2.59599	0.00943184	0.0372673	ASV113	collect	2018_07_17_2018_07_24	both	18f	0.111802
867	8.69119	1.9608	0.906413	2.16325	0.0305219	0.0943551	ASV114	collect	2018_07_17_2018_07_24	both	18f	0.141533
868	8.28045	3.52371	1.30225	2.70586	0.00681287	0.0283112	ASV116	collect	2018_07_17_2018_07_24	both	18f	0.125317
869	7.02531	-2.6544	2.49532	-1.06375	0.287441	0.480055	ASV117	collect	2018_07_17_2018_07_24	both	18f	0.914856
870	7.54068	-1.72695	1.3015	-1.32689	0.184544	0.369087	ASV118	collect	2018_07_17_2018_07_24	both	18f	0.553631
871	7.38794	-0.0167034	2.15202	-0.00776174	0.993807	0.993807	ASV120	collect	2018_07_17_2018_07_24	both	18f	0.993807
872	7.68664	0.196617	0.922276	0.213187	0.831181	0.95498	ASV121	collect	2018_07_17_2018_07_24	both	18f	0.95498
873	7.14476	-0.689425	0.685702	-1.00543	0.31469	0.50016	ASV122	collect	2018_07_17_2018_07_24	both	18f	0.50016
874	7.25715	-3.71641	1.75873	-2.11312	0.0345903	0.101884	ASV123	collect	2018_07_17_2018_07_24	both	18f	0.203768
875	7.18432	1.31548	1.39462	0.943252	0.345552	0.533138	ASV124	collect	2018_07_17_2018_07_24	both	18f	0.639765
876	7.30125	0.0359969	2.21431	0.0162565	0.98703	0.99316	ASV125	collect	2018_07_17_2018_07_24	both	18f	0.99316
877	6.1746	-1.28683	1.92371	-0.668934	0.503538	0.693316	ASV127	collect	2018_07_17_2018_07_24	both	18f	0.967597
878	6.03876	-0.781881	2.48506	-0.314632	0.753041	0.949263	ASV128	collect	2018_07_17_2018_07_24	both	18f	0.983591
879	6.64043	0.0361891	1.01624	0.0356109	0.971593	0.989925	ASV129	collect	2018_07_17_2018_07_24	both	18f	0.989925
880	5.89693	3.50446	1.21599	2.88197	0.00395201	0.0194008	ASV132	collect	2018_07_17_2018_07_24	both	18f	0.0582023
881	5.7556	3.05808	2.41691	1.26528	0.20577	0.392174	ASV133	collect	2018_07_17_2018_07_24	both	18f	0.588261
882	5.05387	-1.50779	1.11813	-1.34849	0.177501	0.35944	ASV134	collect	2018_07_17_2018_07_24	both	18f	0.71888
883	5.39279	0.78756	1.44997	0.543156	0.587022	0.779489	ASV135	collect	2018_07_17_2018_07_24	both	18f	0.779489
884	5.20057	0.266315	2.45633	0.10842	0.913663	0.971831	ASV136	collect	2018_07_17_2018_07_24	both	18f	0.971831
885	4.64792	-0.565053	3.12002	-0.181105	0.856285	0.95498	ASV138	collect	2018_07_17_2018_07_24	both	18f	0.95498
886	4.85812	0.066094	0.723139	0.0913988	0.927176	0.971831	ASV142	collect	2018_07_17_2018_07_24	both	18f	0.971831
887	4.73785	-0.727806	1.78352	-0.408074	0.683219	0.885452	ASV143	collect	2018_07_17_2018_07_24	both	18f	0.885452
888	4.90974	1.48774	1.06541	1.3964	0.162595	0.337697	ASV144	collect	2018_07_17_2018_07_24	both	18f	0.506546
889	4.69753	-22.8028	2.8121	-8.10881	5.11197e-16	8.28138e-14	ASV145	collect	2018_07_17_2018_07_24	both	18f	2.48442e-13
890	5.05649	-3.1961	2.02671	-1.57699	0.114799	0.265677	ASV147	collect	2018_07_17_2018_07_24	both	18f	0.797032
891	4.58023	-0.665229	2.60864	-0.25501	0.798715	0.95498	ASV149	collect	2018_07_17_2018_07_24	both	18f	0.95498
892	3.35786	7.17392	2.54847	2.81499	0.0048779	0.0225777	ASV150	collect	2018_07_17_2018_07_24	both	18f	0.0451554
893	3.80433	-0.333159	1.70962	-0.194873	0.845492	0.95498	ASV151	collect	2018_07_17_2018_07_24	both	18f	0.95498
894	4.31652	-0.999021	1.77832	-0.561778	0.574267	0.768854	ASV153	collect	2018_07_17_2018_07_24	both	18f	0.922625
895	3.48597	-2.71024	2.38898	-1.13448	0.256594	0.456794	ASV154	collect	2018_07_17_2018_07_24	both	18f	0.75102
896	3.82442	0.231469	3.17246	0.0729619	0.941836	0.971831	ASV156	collect	2018_07_17_2018_07_24	both	18f	0.980517
897	3.6677	-0.234062	0.752909	-0.310877	0.755894	0.949263	ASV157	collect	2018_07_17_2018_07_24	both	18f	0.996963
898	2.88992	-1.92053	3.16282	-0.60722	0.543705	0.740169	ASV158	collect	2018_07_17_2018_07_24	both	18f	0.953232
899	3.62747	-0.140121	1.77466	-0.0789566	0.937067	0.971831	ASV160	collect	2018_07_17_2018_07_24	both	18f	0.971831
900	3.88928	-0.336586	3.03221	-0.111003	0.911614	0.971831	ASV164	collect	2018_07_17_2018_07_24	both	18f	0.971831
901	3.49311	-3.89669	2.63565	-1.47846	0.139285	0.304922	ASV165	collect	2018_07_17_2018_07_24	both	18f	0.552328
902	3.5273	-6.05759	3.02647	-2.00154	0.0453347	0.126571	ASV166	collect	2018_07_17_2018_07_24	both	18f	0.253142
903	3.24184	0.937363	3.53025	0.265523	0.790607	0.95498	ASV168	collect	2018_07_17_2018_07_24	both	18f	0.95498
904	2.70809	-1.34551	1.56284	-0.860938	0.389272	0.576961	ASV172	collect	2018_07_17_2018_07_24	both	18f	0.896916
905	3.3407	-2.66107	1.08638	-2.44947	0.0143066	0.049312	ASV173	collect	2018_07_17_2018_07_24	both	18f	0.0986239
906	2.99749	-2.21063	1.23818	-1.78539	0.0741985	0.187815	ASV174	collect	2018_07_17_2018_07_24	both	18f	0.37563
907	3.06942	2.33851	2.32697	1.00496	0.314916	0.50016	ASV176	collect	2018_07_17_2018_07_24	both	18f	0.600192
908	3.14893	0.514871	2.04612	0.251633	0.801325	0.95498	ASV177	collect	2018_07_17_2018_07_24	both	18f	0.987699
909	2.85937	-1.46407	2.94068	-0.497867	0.618578	0.814713	ASV178	collect	2018_07_17_2018_07_24	both	18f	0.945916
910	2.55573	-0.697104	3.68233	-0.18931	0.84985	0.95498	ASV180	collect	2018_07_17_2018_07_24	both	18f	0.995957
911	2.79123	3.26641	3.63612	0.898322	0.369014	0.553521	ASV181	collect	2018_07_17_2018_07_24	both	18f	0.553521
912	2.47586	2.55625	1.71252	1.49269	0.13552	0.300742	ASV182	collect	2018_07_17_2018_07_24	both	18f	0.375927
913	2.55395	-1.44962	2.12853	-0.681042	0.495845	0.692473	ASV184	collect	2018_07_17_2018_07_24	both	18f	0.988562
914	2.29497	-2.42796	1.22548	-1.98124	0.0475646	0.128424	ASV186	collect	2018_07_17_2018_07_24	both	18f	0.214041
915	2.65091	5.02085	1.85662	2.7043	0.00684475	0.0283112	ASV189	collect	2018_07_17_2018_07_24	both	18f	0.0849336
916	2.67584	-7.22239	1.95355	-3.69705	0.000218117	0.00176675	ASV192	collect	2018_07_17_2018_07_24	both	18f	0.00530024
917	2.29983	3.39513	2.03843	1.66557	0.0958	0.231636	ASV196	collect	2018_07_17_2018_07_24	both	18f	0.34197
918	2.27176	0.123533	0.894327	0.13813	0.890138	0.961349	ASV199	collect	2018_07_17_2018_07_24	both	18f	0.961349
919	2.14924	2.80528	2.73106	1.02717	0.304339	0.493029	ASV200	collect	2018_07_17_2018_07_24	both	18f	0.616286
920	1.93212	-0.148329	1.51344	-0.0980082	0.921926	0.971831	ASV208	collect	2018_07_17_2018_07_24	both	18f	0.971831
921	1.99101	1.56711	1.51071	1.03733	0.299582	0.493029	ASV209	collect	2018_07_17_2018_07_24	both	18f	0.493029
922	2.00267	1.84653	2.68884	0.686737	0.492249	0.692473	ASV210	collect	2018_07_17_2018_07_24	both	18f	0.865591
923	2.08017	1.57289	1.44497	1.08853	0.276362	0.466932	ASV212	collect	2018_07_17_2018_07_24	both	18f	0.466932
924	1.75398	0.262413	1.68529	0.155708	0.876263	0.95498	ASV214	collect	2018_07_17_2018_07_24	both	18f	0.95498
925	1.70975	2.73159	2.15272	1.2689	0.204477	0.392174	ASV217	collect	2018_07_17_2018_07_24	both	18f	0.490218
926	1.48941	-1.48234	1.51707	-0.977107	0.328516	NA	ASV218	collect	2018_07_17_2018_07_24	both	18f	NA
927	1.51056	4.01928	2.27735	1.76489	0.0775823	NA	ASV219	collect	2018_07_17_2018_07_24	both	18f	NA
928	1.6158	0.575828	2.24088	0.256965	0.797205	NA	ASV222	collect	2018_07_17_2018_07_24	both	18f	NA
929	1.83644	0.371351	1.80363	0.20589	0.836876	0.95498	ASV225	collect	2018_07_17_2018_07_24	both	18f	0.95498
930	1.64252	-0.74982	1.89822	-0.395012	0.692834	NA	ASV227	collect	2018_07_17_2018_07_24	both	18f	NA
931	1.59306	-0.0895105	1.92219	-0.0465671	0.962858	NA	ASV228	collect	2018_07_17_2018_07_24	both	18f	NA
932	1.57669	1.19901	1.65735	0.723449	0.469404	NA	ASV230	collect	2018_07_17_2018_07_24	both	18f	NA
933	1.49589	6.90512	2.18507	3.16014	0.00157694	NA	ASV236	collect	2018_07_17_2018_07_24	both	18f	NA
934	1.47107	2.76345	2.52758	1.09332	0.274253	NA	ASV237	collect	2018_07_17_2018_07_24	both	18f	NA
935	1.25334	-1.37557	2.34582	-0.586392	0.557612	NA	ASV238	collect	2018_07_17_2018_07_24	both	18f	NA
936	1.18671	0.345428	3.14112	0.10997	0.912433	NA	ASV242	collect	2018_07_17_2018_07_24	both	18f	NA
937	1.37997	0.786506	3.14253	0.250278	0.802372	NA	ASV245	collect	2018_07_17_2018_07_24	both	18f	NA
938	1.23764	4.96422	2.73774	1.81326	0.0697921	NA	ASV251	collect	2018_07_17_2018_07_24	both	18f	NA
939	1.38924	0.324414	2.60432	0.124568	0.900866	NA	ASV252	collect	2018_07_17_2018_07_24	both	18f	NA
940	1.14932	1.40552	1.53309	0.916787	0.359254	NA	ASV256	collect	2018_07_17_2018_07_24	both	18f	NA
941	1.0748	3.19718	1.7944	1.78176	0.0747891	NA	ASV271	collect	2018_07_17_2018_07_24	both	18f	NA
942	1.00121	0.0943639	2.07917	0.0453853	0.9638	NA	ASV272	collect	2018_07_17_2018_07_24	both	18f	NA
943	0.882634	0.744433	2.66791	0.279032	0.78022	NA	ASV273	collect	2018_07_17_2018_07_24	both	18f	NA
944	0.948733	-3.91699	2.99309	-1.30868	0.190644	NA	ASV283	collect	2018_07_17_2018_07_24	both	18f	NA
945	12522	1.2238	0.19166	6.38525	1.71115e-10	1.10002e-09	ASV1	collect	2018_07_10_2018_07_31	both	18f	3.30007e-09
946	8579.11	-1.47781	0.293693	-5.03183	4.85822e-07	2.13288e-06	ASV2	collect	2018_07_10_2018_07_31	both	18f	6.39864e-06
947	2850.57	0.786989	0.260964	3.0157	0.00256386	0.00699236	ASV3	collect	2018_07_10_2018_07_31	both	18f	0.0419542
948	2607.85	-4.07575	0.433034	-9.41209	4.86385e-21	7.29578e-20	ASV4	collect	2018_07_10_2018_07_31	both	18f	4.37747e-19
949	1143.03	4.1778	0.345155	12.1041	1.00415e-33	2.58209e-32	ASV5	collect	2018_07_10_2018_07_31	both	18f	1.54925e-31
950	1139.84	1.00282	0.185538	5.40492	6.48364e-08	2.99245e-07	ASV6	collect	2018_07_10_2018_07_31	both	18f	1.79547e-06
951	1000.25	2.24499	0.297293	7.55143	4.305e-14	3.52228e-13	ASV7	collect	2018_07_10_2018_07_31	both	18f	2.11337e-12
952	432.674	-9.31623	0.602797	-15.455	6.9815e-54	4.1889e-52	ASV8	collect	2018_07_10_2018_07_31	both	18f	1.25667e-51
953	405.317	-1.99439	0.292356	-6.82181	8.98999e-12	6.22384e-11	ASV9	collect	2018_07_10_2018_07_31	both	18f	3.7343e-10
954	369.372	0.641516	0.710198	0.903292	0.366371	0.477875	ASV10	collect	2018_07_10_2018_07_31	both	18f	0.822577
955	309.137	-2.37169	0.431089	-5.50162	3.76319e-08	1.83074e-07	ASV11	collect	2018_07_10_2018_07_31	both	18f	1.09844e-06
956	350.234	-0.901731	0.240966	-3.74215	0.000182451	0.000608169	ASV12	collect	2018_07_10_2018_07_31	both	18f	0.00121634
957	406.426	1.28025	0.635258	2.01531	0.0438718	0.0789947	ASV13	collect	2018_07_10_2018_07_31	both	18f	0.157989
958	327.57	2.66054	0.472786	5.62736	1.82986e-08	9.68751e-08	ASV14	collect	2018_07_10_2018_07_31	both	18f	5.8125e-07
959	336.817	17.2276	1.65517	10.4084	2.27108e-25	4.08794e-24	ASV15	collect	2018_07_10_2018_07_31	both	18f	2.45276e-23
960	337.789	-0.736979	0.226842	-3.24886	0.00115869	0.00341909	ASV16	collect	2018_07_10_2018_07_31	both	18f	0.00683819
961	284.633	-0.721395	0.169914	-4.24564	2.17969e-05	8.17383e-05	ASV17	collect	2018_07_10_2018_07_31	both	18f	0.00049043
962	271.03	-0.318254	0.551631	-0.576933	0.563985	0.652632	ASV18	collect	2018_07_10_2018_07_31	both	18f	0.95498
963	235.106	-1.20931	0.276742	-4.36979	1.24365e-05	4.97459e-05	ASV19	collect	2018_07_10_2018_07_31	both	18f	0.000149238
964	236.917	2.1622	0.71322	3.03161	0.00243252	0.0067362	ASV20	collect	2018_07_10_2018_07_31	both	18f	0.0404172
965	153.607	-1.08533	0.257847	-4.20922	2.56256e-05	9.22522e-05	ASV21	collect	2018_07_10_2018_07_31	both	18f	0.000553513
966	148.951	-7.61975	0.910962	-8.36451	6.03631e-17	6.39139e-16	ASV22	collect	2018_07_10_2018_07_31	both	18f	3.83483e-15
967	151.785	-0.302343	0.242553	-1.2465	0.212581	0.308585	ASV23	collect	2018_07_10_2018_07_31	both	18f	0.897735
968	132.543	-1.84474	0.303305	-6.08213	1.18598e-09	6.80313e-09	ASV24	collect	2018_07_10_2018_07_31	both	18f	4.08188e-08
969	140.149	6.66635	1.05017	6.34787	2.18311e-10	1.35503e-09	ASV25	collect	2018_07_10_2018_07_31	both	18f	4.0651e-09
970	128.616	-7.51758	0.865722	-8.6836	3.8343e-18	4.92982e-17	ASV26	collect	2018_07_10_2018_07_31	both	18f	2.95789e-16
971	100.864	-3.34857	0.516572	-6.48229	9.03408e-11	6.02272e-10	ASV27	collect	2018_07_10_2018_07_31	both	18f	3.61363e-09
972	132.844	-3.2133	1.59455	-2.01518	0.043886	0.0789947	ASV28	collect	2018_07_10_2018_07_31	both	18f	0.0947937
973	91.8307	-9.26151	1.23893	-7.47542	7.69561e-14	6.02266e-13	ASV30	collect	2018_07_10_2018_07_31	both	18f	3.61359e-12
974	78.1824	-2.55071	0.546725	-4.66543	3.07973e-06	1.31989e-05	ASV31	collect	2018_07_10_2018_07_31	both	18f	2.63977e-05
975	88.1078	0.452738	0.395748	1.14401	0.252621	0.349783	ASV32	collect	2018_07_10_2018_07_31	both	18f	0.552328
976	75.3115	-2.21831	0.715304	-3.10122	0.00192724	0.00559522	ASV33	collect	2018_07_10_2018_07_31	both	18f	0.0167857
977	72.0557	-0.343314	0.477111	-0.719568	0.471791	0.5738	ASV34	collect	2018_07_10_2018_07_31	both	18f	0.5738
978	88.0671	-3.70117	1.38635	-2.66973	0.00759126	0.0177458	ASV35	collect	2018_07_10_2018_07_31	both	18f	0.106475
979	6.89659	-0.905387	1.08522	-0.83429	0.404117	0.506049	ASV36	collect	2018_07_10_2018_07_31	both	18f	0.607259
980	90.1347	-1.5081	0.71016	-2.12361	0.0337031	0.0652318	ASV37	collect	2018_07_10_2018_07_31	both	18f	0.391391
981	68.5166	1.2134	0.405869	2.98964	0.00279306	0.00750374	ASV38	collect	2018_07_10_2018_07_31	both	18f	0.0150075
982	57.9126	-1.53148	0.724468	-2.11394	0.0345202	0.0653626	ASV39	collect	2018_07_10_2018_07_31	both	18f	0.293072
983	56.3196	-2.53622	0.600007	-4.22699	2.36835e-05	8.70007e-05	ASV40	collect	2018_07_10_2018_07_31	both	18f	0.000522004
984	60.1013	26.8163	1.81208	14.7986	1.4947e-49	6.72616e-48	ASV41	collect	2018_07_10_2018_07_31	both	18f	4.0357e-47
985	68.6302	0.0355411	0.876068	0.0405689	0.96764	0.989631	ASV42	collect	2018_07_10_2018_07_31	both	18f	0.989631
986	61.4941	1.76536	1.48723	1.18701	0.235223	0.333387	ASV43	collect	2018_07_10_2018_07_31	both	18f	0.552328
987	49.3611	12.1882	2.25287	5.41005	6.30069e-08	2.98454e-07	ASV44	collect	2018_07_10_2018_07_31	both	18f	1.79072e-06
988	42.6497	-0.946438	0.698398	-1.35516	0.175368	0.263971	ASV45	collect	2018_07_10_2018_07_31	both	18f	0.527942
989	47.8979	-0.304102	0.552908	-0.550006	0.582316	0.667623	ASV46	collect	2018_07_10_2018_07_31	both	18f	0.744161
990	45.2959	8.49221	0.805702	10.5401	5.6417e-26	1.12834e-24	ASV47	collect	2018_07_10_2018_07_31	both	18f	6.77004e-24
991	45.5178	3.64099	0.47228	7.70939	1.26424e-14	1.08364e-13	ASV48	collect	2018_07_10_2018_07_31	both	18f	6.50182e-13
992	37.7205	-26.7366	1.18216	-22.6168	2.9594e-113	2.66346e-111	ASV50	collect	2018_07_10_2018_07_31	both	18f	1.59808e-110
993	35.9698	-4.3101	0.77155	-5.58628	2.31981e-08	1.19305e-07	ASV52	collect	2018_07_10_2018_07_31	both	18f	7.15828e-07
994	36.2965	-21.095	2.12254	-9.93855	2.82902e-23	4.6293e-22	ASV53	collect	2018_07_10_2018_07_31	both	18f	1.38879e-21
995	40.1177	1.60742	0.69459	2.3142	0.0206568	0.0437438	ASV55	collect	2018_07_10_2018_07_31	both	18f	0.0874876
996	31.8497	-3.84807	1.59666	-2.41007	0.0159494	0.0345891	ASV56	collect	2018_07_10_2018_07_31	both	18f	0.0691782
997	36.7705	0.641364	0.769936	0.83301	0.404839	0.506049	ASV57	collect	2018_07_10_2018_07_31	both	18f	0.607259
998	33.7582	-10.0307	1.88611	-5.31818	1.04813e-07	4.71659e-07	ASV58	collect	2018_07_10_2018_07_31	both	18f	1.41498e-06
999	30.284	-0.961693	0.767692	-1.25271	0.210313	0.307775	ASV59	collect	2018_07_10_2018_07_31	both	18f	0.461662
1000	33.5479	-0.287671	0.582326	-0.494004	0.621303	0.703362	ASV60	collect	2018_07_10_2018_07_31	both	18f	0.844035
1001	29.6919	-3.46144	0.799914	-4.32726	1.50976e-05	5.90776e-05	ASV61	collect	2018_07_10_2018_07_31	both	18f	0.000354465
1002	28.7156	30	3.63542	8.25215	1.55573e-16	1.47385e-15	ASV62	collect	2018_07_10_2018_07_31	both	18f	8.40096e-15
1003	30.2087	-0.878752	1.31044	-0.67058	0.502488	0.592897	ASV63	collect	2018_07_10_2018_07_31	both	18f	0.592897
1004	28.4767	-0.580193	1.08904	-0.532758	0.594201	0.676938	ASV64	collect	2018_07_10_2018_07_31	both	18f	0.856484
1005	25.5977	11.0164	1.377	8.00025	1.24166e-15	1.11749e-14	ASV65	collect	2018_07_10_2018_07_31	both	18f	3.35247e-14
1006	21.6832	-3.6152	1.33118	-2.71579	0.00661171	0.0160825	ASV66	collect	2018_07_10_2018_07_31	both	18f	0.0964953
1007	28.3243	1.51307	0.780331	1.93901	0.0524997	0.0902574	ASV67	collect	2018_07_10_2018_07_31	both	18f	0.135386
1008	21.0917	-1.43219	0.523849	-2.73398	0.0062573	0.015429	ASV68	collect	2018_07_10_2018_07_31	both	18f	0.0462869
1009	21.3064	-2.04093	1.08147	-1.88718	0.0591361	0.0994812	ASV69	collect	2018_07_10_2018_07_31	both	18f	0.149222
1010	23.8036	-0.467904	0.80471	-0.581457	0.560932	0.652632	ASV70	collect	2018_07_10_2018_07_31	both	18f	0.844675
1011	18.5008	-2.57012	0.964605	-2.66443	0.00771197	0.0177969	ASV71	collect	2018_07_10_2018_07_31	both	18f	0.0502583
1012	20.2269	30	2.3608	12.7075	5.36941e-37	1.93299e-35	ASV72	collect	2018_07_10_2018_07_31	both	18f	7.24871e-35
1013	22.3307	4.85346	0.690421	7.02972	2.06948e-12	1.49003e-11	ASV73	collect	2018_07_10_2018_07_31	both	18f	8.94017e-11
1014	20.343	6.80425	1.11931	6.07899	1.20945e-09	6.80313e-09	ASV74	collect	2018_07_10_2018_07_31	both	18f	2.04094e-08
1015	17.8472	1.24403	1.05712	1.17681	0.239272	0.336476	ASV75	collect	2018_07_10_2018_07_31	both	18f	0.403772
1016	19.7896	-0.329399	0.74955	-0.439462	0.660327	0.738254	ASV76	collect	2018_07_10_2018_07_31	both	18f	0.917133
1017	16.4128	-11.1222	1.54947	-7.17805	7.07105e-13	5.30329e-12	ASV77	collect	2018_07_10_2018_07_31	both	18f	3.18197e-11
1018	19.4074	-2.40431	1.14158	-2.10612	0.035194	0.0653626	ASV78	collect	2018_07_10_2018_07_31	both	18f	0.130725
1019	16.5304	-1.02551	2.31769	-0.442472	0.658148	0.738254	ASV79	collect	2018_07_10_2018_07_31	both	18f	0.93531
1020	19.406	-7.89287	2.26277	-3.48815	0.000486367	0.00156332	ASV80	collect	2018_07_10_2018_07_31	both	18f	0.00937994
1021	14.8858	-2.11732	0.640248	-3.30703	0.000942913	0.00282874	ASV81	collect	2018_07_10_2018_07_31	both	18f	0.00848622
1022	17.5138	1.58645	0.479625	3.30769	0.000940703	0.00282874	ASV82	collect	2018_07_10_2018_07_31	both	18f	0.00848622
1023	15.7079	-0.816625	0.603462	-1.35323	0.175981	0.263971	ASV83	collect	2018_07_10_2018_07_31	both	18f	0.906592
1024	17.8701	4.95701	0.576053	8.60514	7.62252e-18	9.14702e-17	ASV84	collect	2018_07_10_2018_07_31	both	18f	5.48821e-16
1025	16.763	-0.000952457	1.98067	-0.000480877	0.999616	0.999616	ASV85	collect	2018_07_10_2018_07_31	both	18f	0.999616
1026	16.7917	-0.787134	0.623448	-1.26255	0.206751	0.305306	ASV86	collect	2018_07_10_2018_07_31	both	18f	0.457959
1027	13.271	-22.7709	2.51146	-9.06678	1.22588e-19	1.69737e-18	ASV87	collect	2018_07_10_2018_07_31	both	18f	1.01842e-17
1028	15.2842	-2.16329	1.47845	-1.46321	0.14341	0.226436	ASV88	collect	2018_07_10_2018_07_31	both	18f	0.339655
1029	11.3982	-0.0860382	1.97001	-0.043674	0.965164	0.989631	ASV90	collect	2018_07_10_2018_07_31	both	18f	0.989631
1030	12.1197	-1.70398	0.771453	-2.20879	0.0271893	0.0549895	ASV91	collect	2018_07_10_2018_07_31	both	18f	0.181276
1031	12.2026	-2.02848	0.557924	-3.63576	0.000277165	0.000907085	ASV92	collect	2018_07_10_2018_07_31	both	18f	0.00544251
1032	14.7705	-7.04411	2.39883	-2.93647	0.00331967	0.00878737	ASV93	collect	2018_07_10_2018_07_31	both	18f	0.0263621
1033	12.7982	3.8009	1.34517	2.82559	0.00471943	0.0120428	ASV94	collect	2018_07_10_2018_07_31	both	18f	0.0180643
1034	11.3196	-24.994	0.927367	-26.9515	5.47574e-160	9.85633e-158	ASV95	collect	2018_07_10_2018_07_31	both	18f	5.9138e-157
1035	10.0356	-1.94888	0.84018	-2.31959	0.0203629	0.0436348	ASV97	collect	2018_07_10_2018_07_31	both	18f	0.211574
1036	11.2239	-19.1702	1.56302	-12.2649	1.39848e-34	4.19543e-33	ASV98	collect	2018_07_10_2018_07_31	both	18f	1.25863e-32
1037	11.369	6.1772	1.34448	4.59449	4.33807e-06	1.81594e-05	ASV99	collect	2018_07_10_2018_07_31	both	18f	0.000108956
1038	12.5203	-1.93785	1.90182	-1.01894	0.308229	0.420313	ASV101	collect	2018_07_10_2018_07_31	both	18f	0.504375
1039	10.6363	1.81195	2.65434	0.682636	0.494837	0.590613	ASV102	collect	2018_07_10_2018_07_31	both	18f	0.708735
1040	10.6102	-0.395718	1.71799	-0.230338	0.817829	0.896916	ASV103	collect	2018_07_10_2018_07_31	both	18f	0.896916
1041	8.86953	2.00965	0.969547	2.07278	0.038193	0.0701505	ASV104	collect	2018_07_10_2018_07_31	both	18f	0.201287
1042	12.1452	-0.278813	2.3978	-0.116279	0.907432	0.967597	ASV107	collect	2018_07_10_2018_07_31	both	18f	0.996963
1043	8.74236	-2.29209	0.946425	-2.42184	0.015442	0.033897	ASV110	collect	2018_07_10_2018_07_31	both	18f	0.101691
1044	9.66967	-2.85935	1.35786	-2.10578	0.0352232	0.0653626	ASV111	collect	2018_07_10_2018_07_31	both	18f	0.0784351
1045	9.17235	4.81173	2.18964	2.1975	0.0279846	0.0559693	ASV112	collect	2018_07_10_2018_07_31	both	18f	0.111939
1046	8.7762	2.50143	1.26782	1.97301	0.0484941	0.0855778	ASV113	collect	2018_07_10_2018_07_31	both	18f	0.171156
1047	8.69119	4.00943	0.927805	4.32141	1.55032e-05	5.9374e-05	ASV114	collect	2018_07_10_2018_07_31	both	18f	0.000356244
1048	8.28045	0.893616	1.31095	0.681653	0.495458	0.590613	ASV116	collect	2018_07_10_2018_07_31	both	18f	0.708735
1049	7.02531	-1.9393	2.50473	-0.774253	0.438781	0.544694	ASV117	collect	2018_07_10_2018_07_31	both	18f	0.914856
1050	7.54068	-4.88043	1.27873	-3.81663	0.000135289	0.00046742	ASV118	collect	2018_07_10_2018_07_31	both	18f	0.00140226
1051	7.38794	-3.77349	2.14934	-1.75565	0.0791481	0.130703	ASV120	collect	2018_07_10_2018_07_31	both	18f	0.769687
1052	7.68664	-1.33678	0.925944	-1.4437	0.148824	0.230934	ASV121	collect	2018_07_10_2018_07_31	both	18f	0.886707
1053	7.14476	-3.88266	0.679863	-5.71094	1.12354e-08	6.12839e-08	ASV122	collect	2018_07_10_2018_07_31	both	18f	3.67704e-07
1054	7.25715	-3.96541	1.7441	-2.27361	0.0229893	0.0481172	ASV123	collect	2018_07_10_2018_07_31	both	18f	0.144352
1055	7.18432	5.25695	1.37891	3.81239	0.000137629	0.00046742	ASV124	collect	2018_07_10_2018_07_31	both	18f	0.00280452
1056	7.30125	4.91468	2.20166	2.23226	0.0255978	0.0526873	ASV125	collect	2018_07_10_2018_07_31	both	18f	0.266803
1057	6.1746	0.221233	1.9242	0.114974	0.908466	0.967597	ASV127	collect	2018_07_10_2018_07_31	both	18f	0.967597
1058	6.03876	0.388786	2.48531	0.156433	0.875692	0.943859	ASV128	collect	2018_07_10_2018_07_31	both	18f	0.983591
1059	6.64043	2.20026	1.0284	2.13949	0.0323962	0.0633838	ASV129	collect	2018_07_10_2018_07_31	both	18f	0.126768
1060	5.89693	1.9721	1.23419	1.59789	0.110067	0.175328	ASV132	collect	2018_07_10_2018_07_31	both	18f	0.262991
1061	5.7556	4.55748	2.41108	1.89022	0.0587286	0.0994812	ASV133	collect	2018_07_10_2018_07_31	both	18f	0.464244
1062	5.05387	-1.26979	1.10139	-1.1529	0.24895	0.347372	ASV134	collect	2018_07_10_2018_07_31	both	18f	0.71888
1063	5.39279	-1.23738	1.47049	-0.841477	0.400081	0.506049	ASV135	collect	2018_07_10_2018_07_31	both	18f	0.625752
1064	5.20057	0.537506	2.46167	0.21835	0.827156	0.896916	ASV136	collect	2018_07_10_2018_07_31	both	18f	0.971831
1065	4.64792	9.58379	3.11041	3.0812	0.0020617	0.00579854	ASV138	collect	2018_07_10_2018_07_31	both	18f	0.0115971
1066	4.85812	-1.389	0.7168	-1.93778	0.0526502	0.0902574	ASV142	collect	2018_07_10_2018_07_31	both	18f	0.541544
1067	4.73785	-6.09003	1.76915	-3.44235	0.000576675	0.00181081	ASV143	collect	2018_07_10_2018_07_31	both	18f	0.0108649
1068	4.90974	3.5357	1.02807	3.43918	0.000583484	0.00181081	ASV144	collect	2018_07_10_2018_07_31	both	18f	0.00543244
1069	4.69753	11.3255	2.80349	4.03981	5.34946e-05	0.000188805	ASV145	collect	2018_07_10_2018_07_31	both	18f	0.000283207
1070	5.05649	1.52711	2.03128	0.751797	0.452173	0.557474	ASV147	collect	2018_07_10_2018_07_31	both	18f	0.836211
1071	4.58023	3.59581	2.59777	1.38419	0.1663	0.253678	ASV149	collect	2018_07_10_2018_07_31	both	18f	0.95498
1072	3.35786	2.35486	2.54161	0.926526	0.354173	0.465337	ASV150	collect	2018_07_10_2018_07_31	both	18f	0.558404
1073	3.80433	-1.77237	1.70739	-1.03806	0.299244	0.411175	ASV151	collect	2018_07_10_2018_07_31	both	18f	0.95498
1074	4.31652	3.74522	1.77052	2.11532	0.0344027	0.0653626	ASV153	collect	2018_07_10_2018_07_31	both	18f	0.345813
1075	3.48597	-3.01954	2.39256	-1.26205	0.20693	0.305306	ASV154	collect	2018_07_10_2018_07_31	both	18f	0.75102
1076	3.82442	8.54939	3.16457	2.70159	0.00690079	0.0165619	ASV156	collect	2018_07_10_2018_07_31	both	18f	0.0759571
1077	3.6677	0.205662	0.741972	0.277184	0.781639	0.86316	ASV157	collect	2018_07_10_2018_07_31	both	18f	0.996963
1078	2.88992	-3.07163	3.16144	-0.97159	0.331255	0.441673	ASV158	collect	2018_07_10_2018_07_31	both	18f	0.953232
1079	3.62747	3.87596	1.77433	2.18446	0.0289285	0.0572212	ASV160	collect	2018_07_10_2018_07_31	both	18f	0.343327
1080	3.88928	7.9215	3.02971	2.6146	0.00893314	0.020354	ASV164	collect	2018_07_10_2018_07_31	both	18f	0.122124
1081	3.49311	-3.26648	2.63263	-1.24076	0.214693	0.309158	ASV165	collect	2018_07_10_2018_07_31	both	18f	0.552328
1082	3.5273	5.86298	3.02537	1.93794	0.0526306	0.0902574	ASV166	collect	2018_07_10_2018_07_31	both	18f	0.253142
1083	3.24184	2.35899	3.53	0.668268	0.503962	0.592897	ASV168	collect	2018_07_10_2018_07_31	both	18f	0.95498
1084	2.70809	0.345654	1.57141	0.219964	0.825899	0.896916	ASV172	collect	2018_07_10_2018_07_31	both	18f	0.896916
1085	3.3407	-0.111112	1.10802	-0.10028	0.920122	0.974247	ASV173	collect	2018_07_10_2018_07_31	both	18f	0.974247
1086	2.99749	1.20023	1.22162	0.98249	0.325858	0.43772	ASV174	collect	2018_07_10_2018_07_31	both	18f	0.562269
1087	3.06942	3.39456	2.34386	1.44828	0.147539	0.23093	ASV176	collect	2018_07_10_2018_07_31	both	18f	0.346395
1088	3.14893	0.8406	2.04704	0.410642	0.681335	0.757039	ASV177	collect	2018_07_10_2018_07_31	both	18f	0.987699
1089	2.85937	2.51638	2.939	0.856202	0.391886	0.503854	ASV178	collect	2018_07_10_2018_07_31	both	18f	0.945916
1090	2.55573	-0.0665896	3.68394	-0.0180757	0.985578	0.995957	ASV180	collect	2018_07_10_2018_07_31	both	18f	0.995957
1091	2.79123	30	3.62805	8.2689	1.35204e-16	1.35204e-15	ASV181	collect	2018_07_10_2018_07_31	both	18f	8.11224e-15
1092	2.47586	2.90874	1.71099	1.70003	0.0891254	0.144528	ASV182	collect	2018_07_10_2018_07_31	both	18f	0.362272
1093	2.55395	0.162882	2.13312	0.0763586	0.939134	0.988562	ASV184	collect	2018_07_10_2018_07_31	both	18f	0.988562
1094	2.29497	2.71554	1.21782	2.22984	0.0257582	0.0526873	ASV186	collect	2018_07_10_2018_07_31	both	18f	0.131718
1095	2.65091	2.99997	1.83341	1.63628	0.101782	0.163578	ASV189	collect	2018_07_10_2018_07_31	both	18f	0.245367
1096	2.67584	-3.94041	1.96152	-2.00886	0.0445524	0.0794004	ASV192	collect	2018_07_10_2018_07_31	both	18f	0.158801
1097	2.29983	-0.125124	2.05696	-0.0608293	0.951495	0.989631	ASV196	collect	2018_07_10_2018_07_31	both	18f	0.989631
1098	2.27176	2.46878	0.884338	2.79167	0.0052437	0.0131092	ASV199	collect	2018_07_10_2018_07_31	both	18f	0.0655462
1099	2.14924	7.91111	2.71742	2.91125	0.00359983	0.00939087	ASV200	collect	2018_07_10_2018_07_31	both	18f	0.0234772
1100	1.93212	1.82554	1.49394	1.22196	0.221723	0.316747	ASV208	collect	2018_07_10_2018_07_31	both	18f	0.527912
1101	1.99101	3.6979	1.49373	2.47561	0.0133007	0.0295572	ASV209	collect	2018_07_10_2018_07_31	both	18f	0.118495
1102	2.00267	2.53043	2.6914	0.94019	0.34712	0.459424	ASV210	collect	2018_07_10_2018_07_31	both	18f	0.865591
1103	2.08017	4.06342	1.43914	2.8235	0.00475023	0.0120428	ASV212	collect	2018_07_10_2018_07_31	both	18f	0.0602142
1104	1.75398	3.02746	1.66448	1.81886	0.0689327	0.114888	ASV214	collect	2018_07_10_2018_07_31	both	18f	0.355434
1105	1.70975	6.5918	2.13581	3.08632	0.00202651	0.00579002	ASV217	collect	2018_07_10_2018_07_31	both	18f	0.0137726
1106	1.48941	-0.0243714	1.50335	-0.0162114	0.987066	0.995957	ASV218	collect	2018_07_10_2018_07_31	both	18f	0.995957
1107	1.51056	-1.29869	2.26048	-0.574523	0.565614	0.652632	ASV219	collect	2018_07_10_2018_07_31	both	18f	0.652632
1108	1.6158	0.026649	2.22046	0.0120016	0.990424	0.995957	ASV222	collect	2018_07_10_2018_07_31	both	18f	0.995957
1109	1.83644	-15.4262	1.83235	-8.41884	3.8022e-17	4.27748e-16	ASV225	collect	2018_07_10_2018_07_31	both	18f	7.12913e-16
1110	1.64252	-8.59244	1.90353	-4.51396	6.36292e-06	2.60301e-05	ASV227	collect	2018_07_10_2018_07_31	both	18f	0.000104121
1111	1.59306	1.90921	1.90415	1.00265	0.316028	0.427707	ASV228	collect	2018_07_10_2018_07_31	both	18f	0.570276
1112	1.57669	0.10452	1.65315	0.0632246	0.949588	0.989631	ASV230	collect	2018_07_10_2018_07_31	both	18f	0.989631
1113	1.49589	26.4636	2.19592	12.0512	1.91107e-33	4.2999e-32	ASV236	collect	2018_07_10_2018_07_31	both	18f	8.59981e-32
1114	1.47107	6.31978	2.50589	2.52197	0.0116699	0.0262573	ASV237	collect	2018_07_10_2018_07_31	both	18f	0.0350098
1115	1.25334	-1.98358	2.34826	-0.844702	0.398278	0.506049	ASV238	collect	2018_07_10_2018_07_31	both	18f	0.893014
1116	1.18671	-2.81208	3.13399	-0.897284	0.369567	0.478576	ASV242	collect	2018_07_10_2018_07_31	both	18f	0.924752
1117	1.37997	4.37019	3.12628	1.39789	0.162146	0.249455	ASV245	collect	2018_07_10_2018_07_31	both	18f	0.558805
1118	1.23764	-15.1939	2.7561	-5.51284	3.53098e-08	1.76549e-07	ASV251	collect	2018_07_10_2018_07_31	both	18f	2.35398e-07
1119	1.38924	-0.114787	2.59819	-0.0441794	0.964761	0.989631	ASV252	collect	2018_07_10_2018_07_31	both	18f	0.989631
1120	1.14932	4.00748	1.50061	2.67056	0.00757245	0.0177458	ASV256	collect	2018_07_10_2018_07_31	both	18f	0.0354916
1121	1.0748	1.25007	1.8087	0.691143	0.489476	0.590613	ASV271	collect	2018_07_10_2018_07_31	both	18f	0.593319
1122	1.00121	1.52529	2.07441	0.73529	0.462163	0.565914	ASV272	collect	2018_07_10_2018_07_31	both	18f	0.914856
1123	0.882634	4.64049	2.64998	1.75114	0.0799216	0.130781	ASV273	collect	2018_07_10_2018_07_31	both	18f	0.174374
1124	0.948733	-18.595	2.99471	-6.20928	5.32293e-10	3.19376e-09	ASV283	collect	2018_07_10_2018_07_31	both	18f	1.2775e-08
1125	12522	0.836295	0.191654	4.36357	1.27957e-05	6.97945e-05	ASV1	collect	2018_07_10_2018_07_24	both	18f	0.000104692
1126	8579.11	-1.64642	0.293692	-5.60594	2.07132e-08	1.69472e-07	ASV2	collect	2018_07_10_2018_07_24	both	18f	1.01683e-06
1127	2850.57	0.380267	0.260949	1.45725	0.145048	0.273576	ASV3	collect	2018_07_10_2018_07_24	both	18f	0.347459
1128	2607.85	-3.24697	0.433071	-7.49755	6.50217e-14	9.75326e-13	ASV4	collect	2018_07_10_2018_07_24	both	18f	2.92598e-12
1129	1143.03	3.05327	0.34478	8.85573	8.31408e-19	1.66282e-17	ASV5	collect	2018_07_10_2018_07_24	both	18f	4.98845e-17
1130	1139.84	0.311701	0.185381	1.68141	0.0926826	0.191757	ASV6	collect	2018_07_10_2018_07_24	both	18f	0.230108
1131	1000.25	1.50651	0.297074	5.07118	3.95357e-07	2.63571e-06	ASV7	collect	2018_07_10_2018_07_24	both	18f	5.27142e-06
1132	432.674	-9.37843	0.60279	-15.5584	1.39617e-54	8.37702e-53	ASV8	collect	2018_07_10_2018_07_24	both	18f	5.02621e-52
1133	405.317	-1.19075	0.292749	-4.06748	4.75242e-05	0.000225114	ASV9	collect	2018_07_10_2018_07_24	both	18f	0.000450229
1134	369.372	0.989466	0.71035	1.39293	0.163642	0.291639	ASV10	collect	2018_07_10_2018_07_24	both	18f	0.822577
1135	309.137	-0.443643	0.432623	-1.02547	0.30514	0.453928	ASV11	collect	2018_07_10_2018_07_24	both	18f	0.544713
1136	350.234	-1.06004	0.240899	-4.40035	1.08078e-05	6.07938e-05	ASV12	collect	2018_07_10_2018_07_24	both	18f	0.000182382
1137	406.426	-0.36864	0.634734	-0.580778	0.56139	0.706645	ASV13	collect	2018_07_10_2018_07_24	both	18f	0.706645
1138	327.57	2.12321	0.472476	4.49379	6.9966e-06	4.25052e-05	ASV14	collect	2018_07_10_2018_07_24	both	18f	0.000127516
1139	336.817	9.18824	1.63396	5.6233	1.87348e-08	1.60584e-07	ASV15	collect	2018_07_10_2018_07_24	both	18f	3.21169e-07
1140	337.789	-1.4034	0.226603	-6.19322	5.8949e-10	6.24166e-09	ASV16	collect	2018_07_10_2018_07_24	both	18f	3.74499e-08
1141	284.633	-0.309735	0.170195	-1.81988	0.0687768	0.154748	ASV17	collect	2018_07_10_2018_07_24	both	18f	0.232122
1142	271.03	0.111106	0.551712	0.201384	0.840398	0.895099	ASV18	collect	2018_07_10_2018_07_24	both	18f	0.95498
1143	235.106	-0.468616	0.277183	-1.69063	0.0909066	0.19027	ASV19	collect	2018_07_10_2018_07_24	both	18f	0.228323
1144	236.917	0.113421	0.712373	0.159216	0.873499	0.908843	ASV20	collect	2018_07_10_2018_07_24	both	18f	0.908843
1145	153.607	-0.460466	0.258579	-1.78075	0.0749527	0.16453	ASV21	collect	2018_07_10_2018_07_24	both	18f	0.220858
1146	148.951	-5.53179	0.913787	-6.0537	1.41555e-09	1.41555e-08	ASV22	collect	2018_07_10_2018_07_24	both	18f	2.8311e-08
1147	151.785	-0.00353831	0.242872	-0.0145687	0.988376	0.988376	ASV23	collect	2018_07_10_2018_07_24	both	18f	0.988376
1148	132.543	-1.07184	0.304268	-3.52267	0.000427219	0.00150783	ASV24	collect	2018_07_10_2018_07_24	both	18f	0.00301566
1149	140.149	7.70555	1.06507	7.2348	4.66213e-13	6.45526e-12	ASV25	collect	2018_07_10_2018_07_24	both	18f	3.87316e-11
1150	128.616	-5.54872	0.869073	-6.38464	1.71806e-10	1.93282e-09	ASV26	collect	2018_07_10_2018_07_24	both	18f	5.79845e-09
1151	100.864	-1.7496	0.520345	-3.36239	0.000772719	0.0026748	ASV27	collect	2018_07_10_2018_07_24	both	18f	0.00534959
1152	132.844	-4.449	1.59174	-2.79505	0.00518912	0.0153121	ASV28	collect	2018_07_10_2018_07_24	both	18f	0.0306243
1153	91.8307	-6.32834	1.24026	-5.10245	3.35292e-07	2.32125e-06	ASV30	collect	2018_07_10_2018_07_24	both	18f	6.96376e-06
1154	78.1824	-1.55273	0.548234	-2.83224	0.00462228	0.0138668	ASV31	collect	2018_07_10_2018_07_24	both	18f	0.0208002
1155	88.1078	-0.480356	0.394743	-1.21688	0.223649	0.368218	ASV32	collect	2018_07_10_2018_07_24	both	18f	0.552328
1156	75.3115	-0.822458	0.716805	-1.14739	0.251219	0.396661	ASV33	collect	2018_07_10_2018_07_24	both	18f	0.475993
1157	72.0557	0.550182	0.479199	1.14813	0.250916	0.396661	ASV34	collect	2018_07_10_2018_07_24	both	18f	0.475993
1158	88.0671	-1.34151	1.39238	-0.963468	0.335313	0.475246	ASV35	collect	2018_07_10_2018_07_24	both	18f	0.570295
1159	6.89659	-1.30945	1.08411	-1.20785	0.227104	0.368277	ASV36	collect	2018_07_10_2018_07_24	both	18f	0.552416
1160	90.1347	-1.30784	0.710558	-1.84058	0.0656835	0.151577	ASV37	collect	2018_07_10_2018_07_24	both	18f	0.454732
1161	68.5166	1.44366	0.406318	3.55302	0.000380842	0.00142816	ASV38	collect	2018_07_10_2018_07_24	both	18f	0.00428448
1162	57.9126	-0.0791578	0.729665	-0.108485	0.913611	0.924752	ASV39	collect	2018_07_10_2018_07_24	both	18f	0.95498
1163	56.3196	-0.851171	0.603979	-1.40927	0.158754	0.285758	ASV40	collect	2018_07_10_2018_07_24	both	18f	0.428637
1164	60.1013	3.69636	1.78029	2.07627	0.0378687	0.0908849	ASV41	collect	2018_07_10_2018_07_24	both	18f	0.136327
1165	68.6302	-0.747633	0.873382	-0.856021	0.391986	0.530508	ASV42	collect	2018_07_10_2018_07_24	both	18f	0.989631
1166	61.4941	1.81831	1.48684	1.22293	0.221354	0.368218	ASV43	collect	2018_07_10_2018_07_24	both	18f	0.552328
1167	49.3611	8.14291	2.24719	3.62359	0.000290541	0.0011369	ASV44	collect	2018_07_10_2018_07_24	both	18f	0.00341069
1168	42.6497	0.658062	0.708798	0.928419	0.353191	0.495168	ASV45	collect	2018_07_10_2018_07_24	both	18f	0.594202
1169	47.8979	0.267929	0.553599	0.483977	0.628402	0.744161	ASV46	collect	2018_07_10_2018_07_24	both	18f	0.744161
1170	45.2959	8.01702	0.800709	10.0124	1.34449e-23	4.84017e-22	ASV47	collect	2018_07_10_2018_07_24	both	18f	1.45205e-21
1171	45.5178	2.44995	0.46614	5.25582	1.47366e-07	1.06103e-06	ASV48	collect	2018_07_10_2018_07_24	both	18f	2.12207e-06
1172	37.7205	-25.5642	1.18434	-21.5853	2.46947e-103	2.22252e-101	ASV50	collect	2018_07_10_2018_07_24	both	18f	6.66756e-101
1173	35.9698	-1.86614	0.786555	-2.37255	0.017666	0.044787	ASV52	collect	2018_07_10_2018_07_24	both	18f	0.0671805
1174	36.2965	-19.5099	2.12258	-9.19162	3.86955e-20	1.16086e-18	ASV53	collect	2018_07_10_2018_07_24	both	18f	2.32173e-18
1175	40.1177	1.04645	0.69207	1.51206	0.130518	0.255361	ASV55	collect	2018_07_10_2018_07_24	both	18f	0.306433
1176	31.8497	-2.32939	1.59878	-1.45698	0.145122	0.273576	ASV56	collect	2018_07_10_2018_07_24	both	18f	0.328291
1177	36.7705	1.25566	0.771414	1.62773	0.103581	0.209939	ASV57	collect	2018_07_10_2018_07_24	both	18f	0.419879
1178	33.7582	-7.44636	1.88778	-3.9445	7.99662e-05	0.000359848	ASV58	collect	2018_07_10_2018_07_24	both	18f	0.000539772
1179	30.284	-0.350336	0.771183	-0.454284	0.649624	0.754403	ASV59	collect	2018_07_10_2018_07_24	both	18f	0.754403
1180	33.5479	-0.983352	0.581049	-1.69237	0.0905747	0.19027	ASV60	collect	2018_07_10_2018_07_24	both	18f	0.701645
1181	29.6919	-2.18833	0.810523	-2.6999	0.00693598	0.0195074	ASV61	collect	2018_07_10_2018_07_24	both	18f	0.0390149
1182	28.7156	30	3.63542	8.25215	1.55573e-16	2.80032e-15	ASV62	collect	2018_07_10_2018_07_24	both	18f	8.40096e-15
1183	30.2087	1.17808	1.3165	0.894853	0.370866	0.509586	ASV63	collect	2018_07_10_2018_07_24	both	18f	0.592897
1184	28.4767	-0.602672	1.08917	-0.553333	0.580035	0.713737	ASV64	collect	2018_07_10_2018_07_24	both	18f	0.856484
1185	25.5977	11.3013	1.37821	8.19999	2.40413e-16	3.93403e-15	ASV65	collect	2018_07_10_2018_07_24	both	18f	2.36042e-14
1186	21.6832	-3.23907	1.33222	-2.43132	0.0150438	0.0392446	ASV66	collect	2018_07_10_2018_07_24	both	18f	0.117734
1187	28.3243	-0.992705	0.765957	-1.29603	0.194964	0.331071	ASV67	collect	2018_07_10_2018_07_24	both	18f	0.397286
1188	21.0917	-0.0589201	0.529545	-0.111266	0.911406	0.924752	ASV68	collect	2018_07_10_2018_07_24	both	18f	0.924752
1189	21.3064	-0.666996	1.08705	-0.613586	0.539489	0.683859	ASV69	collect	2018_07_10_2018_07_24	both	18f	0.683859
1190	23.8036	-2.0093	0.796093	-2.52395	0.0116045	0.0311764	ASV70	collect	2018_07_10_2018_07_24	both	18f	0.117705
1191	18.5008	-3.92609	0.956531	-4.10451	4.05171e-05	0.00019711	ASV71	collect	2018_07_10_2018_07_24	both	18f	0.00118266
1192	20.2269	12.6127	2.35734	5.35038	8.77691e-08	6.86888e-07	ASV72	collect	2018_07_10_2018_07_24	both	18f	8.24266e-07
1193	22.3307	3.17892	0.671341	4.73518	2.18859e-06	1.40695e-05	ASV73	collect	2018_07_10_2018_07_24	both	18f	4.22086e-05
1194	20.343	7.754	1.12805	6.87379	6.25162e-12	7.50194e-11	ASV74	collect	2018_07_10_2018_07_24	both	18f	4.50117e-10
1195	17.8472	4.06014	1.06175	3.82401	0.0001313	0.000549627	ASV75	collect	2018_07_10_2018_07_24	both	18f	0.00329776
1196	19.7896	-0.467348	0.74964	-0.62343	0.533002	0.680428	ASV76	collect	2018_07_10_2018_07_24	both	18f	0.917133
1197	16.4128	-7.00294	1.55928	-4.49114	7.0842e-06	4.25052e-05	ASV77	collect	2018_07_10_2018_07_24	both	18f	0.000127516
1198	19.4074	1.16274	1.15846	1.0037	0.315524	0.459901	ASV78	collect	2018_07_10_2018_07_24	both	18f	0.551882
1199	16.5304	0.672656	2.32026	0.289905	0.771889	0.847195	ASV79	collect	2018_07_10_2018_07_24	both	18f	0.93531
1200	19.406	-1.66714	2.28152	-0.730715	0.464953	0.602098	ASV80	collect	2018_07_10_2018_07_24	both	18f	0.823636
1201	14.8858	-0.496305	0.65834	-0.753873	0.450925	0.595929	ASV81	collect	2018_07_10_2018_07_24	both	18f	0.715115
1202	17.5138	1.46049	0.479531	3.04566	0.00232169	0.00720523	ASV82	collect	2018_07_10_2018_07_24	both	18f	0.0144105
1203	15.7079	-0.133652	0.609141	-0.219411	0.82633	0.885354	ASV83	collect	2018_07_10_2018_07_24	both	18f	0.989443
1204	17.8701	3.92212	0.558277	7.0254	2.13448e-12	2.74433e-11	ASV84	collect	2018_07_10_2018_07_24	both	18f	8.23298e-11
1205	16.763	-0.315532	1.98042	-0.159326	0.873412	0.908843	ASV85	collect	2018_07_10_2018_07_24	both	18f	0.999616
1206	16.7917	-0.853073	0.622963	-1.36938	0.170881	0.297577	ASV86	collect	2018_07_10_2018_07_24	both	18f	0.457959
1207	13.271	-22.5227	2.51174	-8.96699	3.04728e-19	7.83585e-18	ASV87	collect	2018_07_10_2018_07_24	both	18f	2.35076e-17
1208	15.2842	-0.78932	1.48368	-0.532	0.594726	0.723167	ASV88	collect	2018_07_10_2018_07_24	both	18f	0.723167
1209	11.3982	-0.712386	1.9697	-0.361673	0.717597	0.807227	ASV90	collect	2018_07_10_2018_07_24	both	18f	0.989631
1210	12.1197	-1.73252	0.772115	-2.24386	0.0248415	0.0604252	ASV91	collect	2018_07_10_2018_07_24	both	18f	0.181276
1211	12.2026	0.0806523	0.581462	0.138706	0.889682	0.915599	ASV92	collect	2018_07_10_2018_07_24	both	18f	0.915599
1212	14.7705	-8.45057	2.39605	-3.52687	0.0004205	0.00150783	ASV93	collect	2018_07_10_2018_07_24	both	18f	0.00904699
1213	12.7982	4.13028	1.34673	3.0669	0.00216293	0.0068303	ASV94	collect	2018_07_10_2018_07_24	both	18f	0.0136606
1214	11.3196	-22.5181	0.938993	-23.9811	4.37792e-127	7.88026e-125	ASV95	collect	2018_07_10_2018_07_24	both	18f	2.36408e-124
1215	10.0356	-0.346975	0.84932	-0.408533	0.682883	0.777967	ASV97	collect	2018_07_10_2018_07_24	both	18f	0.95498
1216	11.2239	-21.433	1.55964	-13.7422	5.67148e-43	2.55216e-41	ASV98	collect	2018_07_10_2018_07_24	both	18f	1.5313e-40
1217	11.369	4.23251	1.33477	3.17097	0.00151928	0.0049722	ASV99	collect	2018_07_10_2018_07_24	both	18f	0.0149166
1218	12.5203	1.00542	1.91006	0.526384	0.598621	0.723167	ASV101	collect	2018_07_10_2018_07_24	both	18f	0.723167
1219	10.6363	2.64495	2.65627	0.995741	0.319376	0.459901	ASV102	collect	2018_07_10_2018_07_24	both	18f	0.689852
1220	10.6102	-1.99566	1.71106	-1.16633	0.243482	0.391311	ASV103	collect	2018_07_10_2018_07_24	both	18f	0.586966
1221	8.86953	0.989464	0.959999	1.03069	0.302685	0.453928	ASV104	collect	2018_07_10_2018_07_24	both	18f	0.537193
1222	12.1452	-0.331124	2.3978	-0.138095	0.890166	0.915599	ASV107	collect	2018_07_10_2018_07_24	both	18f	0.996963
1223	8.74236	-1.30123	0.953652	-1.36447	0.17242	0.297577	ASV110	collect	2018_07_10_2018_07_24	both	18f	0.446365
1224	9.66967	-7.13817	1.34482	-5.30791	1.10888e-07	8.31661e-07	ASV111	collect	2018_07_10_2018_07_24	both	18f	4.98997e-06
1225	9.17235	5.51401	2.19156	2.51602	0.011869	0.0314179	ASV112	collect	2018_07_10_2018_07_24	both	18f	0.0942537
1226	8.7762	3.98554	1.27737	3.12012	0.00180775	0.00581062	ASV113	collect	2018_07_10_2018_07_24	both	18f	0.0348637
1227	8.69119	2.48471	0.905039	2.74542	0.00604333	0.0175451	ASV114	collect	2018_07_10_2018_07_24	both	18f	0.0350903
1228	8.28045	1.31293	1.31319	0.999806	0.317405	0.459901	ASV116	collect	2018_07_10_2018_07_24	both	18f	0.689852
1229	7.02531	-4.0645	2.49863	-1.62669	0.103803	0.209939	ASV117	collect	2018_07_10_2018_07_24	both	18f	0.914856
1230	7.54068	-1.13187	1.29682	-0.872807	0.382768	0.521957	ASV118	collect	2018_07_10_2018_07_24	both	18f	0.626348
1231	7.38794	-1.71569	2.1574	-0.795256	0.426464	0.572863	ASV120	collect	2018_07_10_2018_07_24	both	18f	0.769687
1232	7.68664	-0.976731	0.929041	-1.05133	0.293106	0.443354	ASV121	collect	2018_07_10_2018_07_24	both	18f	0.886707
1233	7.14476	-1.66012	0.696272	-2.3843	0.0171117	0.0440016	ASV122	collect	2018_07_10_2018_07_24	both	18f	0.0660024
1234	7.25715	-2.21033	1.74715	-1.2651	0.205834	0.346263	ASV123	collect	2018_07_10_2018_07_24	both	18f	0.519394
1235	7.18432	4.94715	1.37785	3.59049	0.000330053	0.00126403	ASV124	collect	2018_07_10_2018_07_24	both	18f	0.0037921
1236	7.30125	4.24316	2.19819	1.9303	0.0535696	0.12523	ASV125	collect	2018_07_10_2018_07_24	both	18f	0.266803
1237	6.1746	-0.710366	1.92247	-0.369507	0.71175	0.805755	ASV127	collect	2018_07_10_2018_07_24	both	18f	0.967597
1238	6.03876	-0.88408	2.48504	-0.355761	0.72202	0.807227	ASV128	collect	2018_07_10_2018_07_24	both	18f	0.983591
1239	6.64043	-0.417731	1.01773	-0.410455	0.681472	0.777967	ASV129	collect	2018_07_10_2018_07_24	both	18f	0.983104
1240	5.89693	1.35968	1.23012	1.10533	0.269019	0.417443	ASV132	collect	2018_07_10_2018_07_24	both	18f	0.500931
1241	5.7556	4.39399	2.41073	1.82268	0.0683521	0.154748	ASV133	collect	2018_07_10_2018_07_24	both	18f	0.464244
1242	5.05387	-0.511542	1.10575	-0.462621	0.643636	0.752302	ASV134	collect	2018_07_10_2018_07_24	both	18f	0.752302
1243	5.39279	-2.82947	1.46582	-1.93029	0.0535705	0.12523	ASV135	collect	2018_07_10_2018_07_24	both	18f	0.375689
1244	5.20057	-0.585956	2.45873	-0.238316	0.811636	0.880087	ASV136	collect	2018_07_10_2018_07_24	both	18f	0.971831
1245	4.64792	11.0135	3.11137	3.53977	0.000400473	0.00147113	ASV138	collect	2018_07_10_2018_07_24	both	18f	0.00441338
1246	4.85812	-0.416939	0.727023	-0.573488	0.566314	0.707893	ASV142	collect	2018_07_10_2018_07_24	both	18f	0.852493
1247	4.73785	-1.95726	1.78908	-1.094	0.273955	0.421469	ASV143	collect	2018_07_10_2018_07_24	both	18f	0.632203
1248	4.90974	4.26584	1.03636	4.11619	3.85187e-05	0.000192593	ASV144	collect	2018_07_10_2018_07_24	both	18f	0.00115556
1249	4.69753	7.19721	2.80063	2.56986	0.010174	0.0277473	ASV145	collect	2018_07_10_2018_07_24	both	18f	0.0332968
1250	5.05649	-2.28979	2.02574	-1.13035	0.258329	0.404341	ASV147	collect	2018_07_10_2018_07_24	both	18f	0.808682
1251	4.58023	2.40166	2.59587	0.925183	0.354871	0.495168	ASV149	collect	2018_07_10_2018_07_24	both	18f	0.95498
1252	3.35786	10.8231	2.54563	4.25165	2.12197e-05	0.000112339	ASV150	collect	2018_07_10_2018_07_24	both	18f	0.000674037
1253	3.80433	-0.812335	1.71104	-0.47476	0.634958	0.747009	ASV151	collect	2018_07_10_2018_07_24	both	18f	0.95498
1254	4.31652	2.51012	1.76743	1.4202	0.155548	0.282815	ASV153	collect	2018_07_10_2018_07_24	both	18f	0.56563
1255	3.48597	-3.46718	2.39178	-1.44962	0.147164	0.273576	ASV154	collect	2018_07_10_2018_07_24	both	18f	0.75102
1256	3.82442	8.21694	3.16387	2.59712	0.009401	0.0260335	ASV156	collect	2018_07_10_2018_07_24	both	18f	0.0759571
1257	3.6677	0.248561	0.744323	0.333942	0.738423	0.82047	ASV157	collect	2018_07_10_2018_07_24	both	18f	0.996963
1258	2.88992	-2.37092	3.16343	-0.749479	0.453569	0.595929	ASV158	collect	2018_07_10_2018_07_24	both	18f	0.953232
1259	3.62747	1.86959	1.76273	1.06062	0.288861	0.440636	ASV160	collect	2018_07_10_2018_07_24	both	18f	0.601771
1260	3.88928	4.71725	3.02575	1.55903	0.118988	0.235362	ASV164	collect	2018_07_10_2018_07_24	both	18f	0.470723
1261	3.49311	-3.19468	2.63309	-1.21328	0.225022	0.368218	ASV165	collect	2018_07_10_2018_07_24	both	18f	0.552328
1262	3.5273	0.56617	3.01819	0.187586	0.851201	0.901272	ASV166	collect	2018_07_10_2018_07_24	both	18f	0.914411
1263	3.24184	1.56863	3.52797	0.444628	0.656589	0.757603	ASV168	collect	2018_07_10_2018_07_24	both	18f	0.95498
1264	2.70809	-2.25845	1.56483	-1.44326	0.148947	0.273576	ASV172	collect	2018_07_10_2018_07_24	both	18f	0.820728
1265	3.3407	-2.95848	1.0878	-2.71969	0.0065343	0.0186694	ASV173	collect	2018_07_10_2018_07_24	both	18f	0.0986239
1266	2.99749	1.19477	1.22144	0.97817	0.32799	0.468557	ASV174	collect	2018_07_10_2018_07_24	both	18f	0.562269
1267	3.06942	-1.72199	2.33506	-0.73745	0.460849	0.601107	ASV176	collect	2018_07_10_2018_07_24	both	18f	0.601107
1268	3.14893	0.455215	2.04582	0.22251	0.823917	0.885354	ASV177	collect	2018_07_10_2018_07_24	both	18f	0.987699
1269	2.85937	0.727427	2.93478	0.247865	0.804239	0.877352	ASV178	collect	2018_07_10_2018_07_24	both	18f	0.945916
1270	2.55573	-0.648354	3.68204	-0.176085	0.860227	0.905502	ASV180	collect	2018_07_10_2018_07_24	both	18f	0.995957
1271	2.79123	13.6467	3.62705	3.76249	0.000168227	0.000688203	ASV181	collect	2018_07_10_2018_07_24	both	18f	0.0010323
1272	2.47586	2.7442	1.71069	1.60415	0.108682	0.217363	ASV182	collect	2018_07_10_2018_07_24	both	18f	0.362272
1273	2.55395	-1.17312	2.12646	-0.551678	0.581169	0.713737	ASV184	collect	2018_07_10_2018_07_24	both	18f	0.988562
1274	2.29497	0.598678	1.19776	0.49983	0.617194	0.735728	ASV186	collect	2018_07_10_2018_07_24	both	18f	0.914411
1275	2.65091	7.49449	1.8469	4.05789	4.95189e-05	0.000228549	ASV189	collect	2018_07_10_2018_07_24	both	18f	0.00137129
1276	2.67584	-7.31818	1.95367	-3.74586	0.000179776	0.000719104	ASV192	collect	2018_07_10_2018_07_24	both	18f	0.00431463
1277	2.29983	-2.96951	2.05008	-1.44848	0.147482	0.273576	ASV196	collect	2018_07_10_2018_07_24	both	18f	0.34197
1278	2.27176	1.49844	0.872167	1.71806	0.085785	0.183825	ASV199	collect	2018_07_10_2018_07_24	both	18f	0.384771
1279	2.14924	10.5289	2.72217	3.86783	0.000109809	0.000470609	ASV200	collect	2018_07_10_2018_07_24	both	18f	0.00235305
1280	1.93212	2.03569	1.49598	1.36077	0.173586	0.297577	ASV208	collect	2018_07_10_2018_07_24	both	18f	0.527912
1281	1.99101	3.50375	1.49329	2.34633	0.0189593	0.0473981	ASV209	collect	2018_07_10_2018_07_24	both	18f	0.118495
1282	2.00267	1.71211	2.68874	0.636771	0.524274	0.674067	ASV210	collect	2018_07_10_2018_07_24	both	18f	0.865591
1283	2.08017	3.33612	1.43353	2.32721	0.0199543	0.0492023	ASV212	collect	2018_07_10_2018_07_24	both	18f	0.123006
1284	1.75398	2.97217	1.66373	1.78645	0.0740263	0.164503	ASV214	collect	2018_07_10_2018_07_24	both	18f	0.355434
1285	1.70975	9.52753	2.14175	4.44849	8.64778e-06	5.02129e-05	ASV217	collect	2018_07_10_2018_07_24	both	18f	0.000251065
1286	1.48941	0.122578	1.50455	0.0814714	0.935067	0.940291	ASV218	collect	2018_07_10_2018_07_24	both	18f	0.995957
1287	1.51056	9.57243	2.27074	4.21556	2.49162e-05	0.000128141	ASV219	collect	2018_07_10_2018_07_24	both	18f	0.000512563
1288	1.6158	2.2739	2.23119	1.01914	0.308134	0.454624	ASV222	collect	2018_07_10_2018_07_24	both	18f	0.870713
1289	1.83644	-16.2339	1.82653	-8.88782	6.23198e-19	1.40219e-17	ASV225	collect	2018_07_10_2018_07_24	both	18f	3.50549e-17
1290	1.64252	-6.10393	1.9103	-3.19527	0.00139701	0.0046567	ASV227	collect	2018_07_10_2018_07_24	both	18f	0.0093134
1291	1.59306	3.3696	1.90899	1.76512	0.0775433	0.168166	ASV228	collect	2018_07_10_2018_07_24	both	18f	0.336332
1292	1.57669	0.834001	1.65858	0.502841	0.615076	0.735728	ASV230	collect	2018_07_10_2018_07_24	both	18f	0.989631
1293	1.49589	3.20175	2.1927	1.46019	0.144239	0.273576	ASV236	collect	2018_07_10_2018_07_24	both	18f	0.273576
1294	1.47107	9.85874	2.51089	3.92639	8.62311e-05	0.000378575	ASV237	collect	2018_07_10_2018_07_24	both	18f	0.0015143
1295	1.25334	-2.10307	2.34781	-0.895759	0.370381	0.509586	ASV238	collect	2018_07_10_2018_07_24	both	18f	0.893014
1296	1.18671	-0.337525	3.14288	-0.107394	0.914477	0.924752	ASV242	collect	2018_07_10_2018_07_24	both	18f	0.924752
1297	1.37997	4.31812	3.12626	1.38124	0.167204	0.295067	ASV245	collect	2018_07_10_2018_07_24	both	18f	0.558805
1298	1.23764	-16.4586	2.75412	-5.97598	2.28705e-09	2.16668e-08	ASV251	collect	2018_07_10_2018_07_24	both	18f	4.33336e-08
1299	1.38924	0.781172	2.60198	0.300222	0.764008	0.84369	ASV252	collect	2018_07_10_2018_07_24	both	18f	0.989631
1300	1.14932	4.85385	1.50492	3.22532	0.00125832	0.00427355	ASV256	collect	2018_07_10_2018_07_24	both	18f	0.0170942
1301	1.0748	1.38188	1.80923	0.763795	0.444989	0.593319	ASV271	collect	2018_07_10_2018_07_24	both	18f	0.593319
1302	1.00121	1.13763	2.07153	0.549175	0.582885	0.713737	ASV272	collect	2018_07_10_2018_07_24	both	18f	0.914856
1303	0.882634	8.02297	2.65416	3.02279	0.00250452	0.00764091	ASV273	collect	2018_07_10_2018_07_24	both	18f	0.0305636
1304	0.948733	-17.7895	2.99615	-5.93745	2.89498e-09	2.60548e-08	ASV283	collect	2018_07_10_2018_07_24	both	18f	5.21096e-08
1305	12522	-0.25722	0.191643	-1.34218	0.179536	0.327401	ASV1	collect	2018_07_10_2018_07_17	both	18f	0.327401
1306	8579.11	-0.602235	0.293708	-2.05046	0.0403199	0.102715	ASV2	collect	2018_07_10_2018_07_17	both	18f	0.123258
1307	2850.57	0.423834	0.260954	1.62417	0.104339	0.21342	ASV3	collect	2018_07_10_2018_07_17	both	18f	0.347459
1308	2607.85	-1.84268	0.433214	-4.25351	2.10442e-05	0.000172179	ASV4	collect	2018_07_10_2018_07_17	both	18f	0.000258269
1309	1143.03	2.33551	0.344665	6.77618	1.23398e-11	2.01924e-10	ASV5	collect	2018_07_10_2018_07_17	both	18f	4.03847e-10
1310	1139.84	0.374382	0.18542	2.0191	0.0434763	0.107202	ASV6	collect	2018_07_10_2018_07_17	both	18f	0.160803
1311	1000.25	0.656388	0.296931	2.21057	0.0270653	0.0738145	ASV7	collect	2018_07_10_2018_07_17	both	18f	0.0738145
1312	432.674	-6.74879	0.603458	-11.1835	4.91006e-29	1.76762e-27	ASV8	collect	2018_07_10_2018_07_17	both	18f	3.53524e-27
1313	405.317	-0.139357	0.293484	-0.474837	0.634903	0.810515	ASV9	collect	2018_07_10_2018_07_17	both	18f	0.810515
1314	369.372	0.307157	0.71016	0.432519	0.665365	0.821616	ASV10	collect	2018_07_10_2018_07_17	both	18f	0.822577
1315	309.137	-0.572397	0.432371	-1.32386	0.185551	0.333991	ASV11	collect	2018_07_10_2018_07_17	both	18f	0.500987
1316	350.234	-1.62423	0.240622	-6.75013	1.47717e-11	2.21575e-10	ASV12	collect	2018_07_10_2018_07_17	both	18f	1.32945e-09
1317	406.426	-0.981979	0.634667	-1.54723	0.121807	0.243614	ASV13	collect	2018_07_10_2018_07_17	both	18f	0.365421
1318	327.57	1.32801	0.472058	2.81323	0.00490472	0.0215329	ASV14	collect	2018_07_10_2018_07_17	both	18f	0.0322993
1319	336.817	10.5192	1.63985	6.41473	1.41072e-10	1.95331e-09	ASV15	collect	2018_07_10_2018_07_17	both	18f	5.85993e-09
1320	337.789	-1.15399	0.226738	-5.08954	3.58928e-07	3.80041e-06	ASV16	collect	2018_07_10_2018_07_17	both	18f	1.14012e-05
1321	284.633	-0.0872498	0.170311	-0.512297	0.608443	0.787912	ASV17	collect	2018_07_10_2018_07_17	both	18f	0.787912
1322	271.03	0.207003	0.551871	0.375093	0.707592	0.860584	ASV18	collect	2018_07_10_2018_07_17	both	18f	0.95498
1323	235.106	0.206404	0.277645	0.743411	0.457233	0.658415	ASV19	collect	2018_07_10_2018_07_17	both	18f	0.658415
1324	236.917	0.889151	0.712603	1.24775	0.212122	0.362487	ASV20	collect	2018_07_10_2018_07_17	both	18f	0.54373
1325	153.607	-0.654355	0.258288	-2.53343	0.0112952	0.0376505	ASV21	collect	2018_07_10_2018_07_17	both	18f	0.112952
1326	148.951	-6.59161	0.91183	-7.22899	4.86588e-13	8.75859e-12	ASV22	collect	2018_07_10_2018_07_17	both	18f	2.62758e-11
1327	151.785	0.0119206	0.242852	0.0490858	0.960851	0.983591	ASV23	collect	2018_07_10_2018_07_17	both	18f	0.988376
1328	132.543	-0.680338	0.304837	-2.23181	0.0256274	0.0720769	ASV24	collect	2018_07_10_2018_07_17	both	18f	0.0864923
1329	140.149	3.35312	1.03016	3.25494	0.00113415	0.00658536	ASV25	collect	2018_07_10_2018_07_17	both	18f	0.00790243
1330	128.616	-3.44306	0.876938	-3.92623	8.62894e-05	0.000597388	ASV26	collect	2018_07_10_2018_07_17	both	18f	0.000896083
1331	100.864	-0.110277	0.52891	-0.208499	0.834839	0.921908	ASV27	collect	2018_07_10_2018_07_17	both	18f	0.921908
1332	132.844	4.046	1.61086	2.5117	0.012015	0.0384903	ASV28	collect	2018_07_10_2018_07_17	both	18f	0.0577354
1333	91.8307	-3.50633	1.24577	-2.8146	0.0048838	0.0215329	ASV30	collect	2018_07_10_2018_07_17	both	18f	0.0322993
1334	78.1824	1.43527	0.564177	2.54401	0.0109588	0.0372185	ASV31	collect	2018_07_10_2018_07_17	both	18f	0.0446622
1335	88.1078	0.231232	0.395672	0.584404	0.558949	0.758613	ASV32	collect	2018_07_10_2018_07_17	both	18f	0.758613
1336	75.3115	0.295685	0.719893	0.410734	0.681267	0.834205	ASV33	collect	2018_07_10_2018_07_17	both	18f	0.834205
1337	72.0557	1.24583	0.48116	2.58923	0.00961914	0.033297	ASV34	collect	2018_07_10_2018_07_17	both	18f	0.0998911
1338	88.0671	-2.84261	1.38768	-2.04846	0.0405153	0.102715	ASV35	collect	2018_07_10_2018_07_17	both	18f	0.308145
1339	6.89659	1.38872	1.10792	1.25345	0.210042	0.362487	ASV36	collect	2018_07_10_2018_07_17	both	18f	0.552416
1340	90.1347	-0.714296	0.714206	-1.00013	0.317249	0.496564	ASV37	collect	2018_07_10_2018_07_17	both	18f	0.700878
1341	68.5166	1.63918	0.406601	4.03142	5.5441e-05	0.000399175	ASV38	collect	2018_07_10_2018_07_17	both	18f	0.00239505
1342	57.9126	-0.204453	0.728773	-0.280544	0.77906	0.893823	ASV39	collect	2018_07_10_2018_07_17	both	18f	0.95498
1343	56.3196	-0.178118	0.606456	-0.293704	0.768984	0.893014	ASV40	collect	2018_07_10_2018_07_17	both	18f	0.893014
1344	60.1013	3.35211	1.77948	1.88376	0.0595979	0.141153	ASV41	collect	2018_07_10_2018_07_17	both	18f	0.169383
1345	68.6302	-0.165637	0.876066	-0.189069	0.850038	0.932969	ASV42	collect	2018_07_10_2018_07_17	both	18f	0.989631
1346	61.4941	-0.63884	1.48201	-0.431063	0.666422	0.821616	ASV43	collect	2018_07_10_2018_07_17	both	18f	0.98594
1347	49.3611	7.78952	2.24666	3.46715	0.000526006	0.00326487	ASV44	collect	2018_07_10_2018_07_17	both	18f	0.00652973
1348	42.6497	0.902349	0.710113	1.27071	0.203831	0.359245	ASV45	collect	2018_07_10_2018_07_17	both	18f	0.538868
1349	47.8979	0.838307	0.554512	1.51179	0.130587	0.252749	ASV46	collect	2018_07_10_2018_07_17	both	18f	0.744161
1350	45.2959	4.3016	0.748364	5.74801	9.03008e-09	1.16101e-07	ASV47	collect	2018_07_10_2018_07_17	both	18f	2.32202e-07
1351	45.5178	0.52628	0.461981	1.13918	0.254628	0.416738	ASV48	collect	2018_07_10_2018_07_17	both	18f	0.416738
1352	37.7205	-19.2534	1.21099	-15.8989	6.44609e-57	5.80148e-55	ASV50	collect	2018_07_10_2018_07_17	both	18f	1.1603e-54
1353	35.9698	-1.70041	0.787615	-2.15894	0.0308548	0.0816745	ASV52	collect	2018_07_10_2018_07_17	both	18f	0.0980094
1354	36.2965	-30	2.11521	-14.183	1.16725e-45	7.00351e-44	ASV53	collect	2018_07_10_2018_07_17	both	18f	4.2021e-43
1355	40.1177	-1.46496	0.686763	-2.13314	0.0329133	0.0858607	ASV55	collect	2018_07_10_2018_07_17	both	18f	0.128791
1356	31.8497	2.94503	1.6121	1.82683	0.0677255	0.156544	ASV56	collect	2018_07_10_2018_07_17	both	18f	0.234816
1357	36.7705	2.20385	0.774858	2.8442	0.00445229	0.0212101	ASV57	collect	2018_07_10_2018_07_17	both	18f	0.127261
1358	33.7582	0.990857	1.90422	0.520347	0.602822	0.786289	ASV58	collect	2018_07_10_2018_07_17	both	18f	0.786289
1359	30.284	2.11218	0.791474	2.66867	0.00761525	0.0285572	ASV59	collect	2018_07_10_2018_07_17	both	18f	0.0571144
1360	33.5479	-0.894679	0.581188	-1.5394	0.123707	0.244696	ASV60	collect	2018_07_10_2018_07_17	both	18f	0.701645
1361	29.6919	-3.26217	0.801047	-4.07238	4.65344e-05	0.000349008	ASV61	collect	2018_07_10_2018_07_17	both	18f	0.00104703
1362	28.7156	11.1101	3.63292	3.05816	0.00222699	0.0117899	ASV62	collect	2018_07_10_2018_07_17	both	18f	0.0141479
1363	30.2087	6.51537	1.33952	4.86394	1.15072e-06	1.15072e-05	ASV63	collect	2018_07_10_2018_07_17	both	18f	3.45217e-05
1364	28.4767	1.31788	1.099	1.19916	0.230464	0.387697	ASV64	collect	2018_07_10_2018_07_17	both	18f	0.775394
1365	25.5977	7.5223	1.36361	5.51648	3.4586e-08	4.15032e-07	ASV65	collect	2018_07_10_2018_07_17	both	18f	8.30065e-07
1366	21.6832	-1.30965	1.3361	-0.980203	0.326986	0.507392	ASV66	collect	2018_07_10_2018_07_17	both	18f	0.60887
1367	28.3243	1.82112	0.785906	2.31722	0.0204916	0.0594918	ASV67	collect	2018_07_10_2018_07_17	both	18f	0.118984
1368	21.0917	0.977398	0.536928	1.82035	0.0687054	0.156544	ASV68	collect	2018_07_10_2018_07_17	both	18f	0.187853
1369	21.3064	5.09206	1.11563	4.56427	5.0124e-06	4.29634e-05	ASV69	collect	2018_07_10_2018_07_17	both	18f	8.59269e-05
1370	23.8036	0.0410731	0.807923	0.050838	0.959455	0.983591	ASV70	collect	2018_07_10_2018_07_17	both	18f	0.983591
1371	18.5008	-1.30068	0.970268	-1.34054	0.180071	0.327401	ASV71	collect	2018_07_10_2018_07_17	both	18f	0.333884
1372	20.2269	30	2.3608	12.7075	5.36941e-37	2.41624e-35	ASV72	collect	2018_07_10_2018_07_17	both	18f	7.24871e-35
1373	22.3307	1.66769	0.665309	2.50664	0.0121886	0.0384903	ASV73	collect	2018_07_10_2018_07_17	both	18f	0.0577354
1374	20.343	2.42296	1.08921	2.22452	0.0261138	0.0723151	ASV74	collect	2018_07_10_2018_07_17	both	18f	0.0867781
1375	17.8472	1.93048	1.05792	1.82479	0.0680325	0.156544	ASV75	collect	2018_07_10_2018_07_17	both	18f	0.234816
1376	19.7896	0.42064	0.753884	0.557964	0.576869	0.764278	ASV76	collect	2018_07_10_2018_07_17	both	18f	0.917133
1377	16.4128	-5.80709	1.56205	-3.71761	0.000201113	0.00129287	ASV77	collect	2018_07_10_2018_07_17	both	18f	0.00258574
1378	19.4074	-1.73962	1.14575	-1.51832	0.128935	0.252263	ASV78	collect	2018_07_10_2018_07_17	both	18f	0.378395
1379	16.5304	-0.7008	2.31822	-0.302301	0.762422	0.893014	ASV79	collect	2018_07_10_2018_07_17	both	18f	0.93531
1380	19.406	-1.60981	2.28157	-0.705572	0.480454	0.686364	ASV80	collect	2018_07_10_2018_07_17	both	18f	0.823636
1381	14.8858	0.0694687	0.662139	0.104916	0.916443	0.964677	ASV81	collect	2018_07_10_2018_07_17	both	18f	0.964677
1382	17.5138	2.34781	0.48482	4.84264	1.28124e-06	1.2138e-05	ASV82	collect	2018_07_10_2018_07_17	both	18f	7.28281e-05
1383	15.7079	0.00926495	0.610016	0.015188	0.987882	0.989443	ASV83	collect	2018_07_10_2018_07_17	both	18f	0.989443
1384	17.8701	1.64538	0.540167	3.04607	0.00231857	0.0119241	ASV84	collect	2018_07_10_2018_07_17	both	18f	0.0143089
1385	16.763	0.0846985	1.9809	0.0427577	0.965895	0.983591	ASV85	collect	2018_07_10_2018_07_17	both	18f	0.999616
1386	16.7917	0.405035	0.630943	0.641952	0.520904	0.721252	ASV86	collect	2018_07_10_2018_07_17	both	18f	0.865502
1387	13.271	-13.0437	2.52082	-5.1744	2.28642e-07	2.57222e-06	ASV87	collect	2018_07_10_2018_07_17	both	18f	5.14444e-06
1388	15.2842	3.94926	1.50031	2.63229	0.00848106	0.0305318	ASV88	collect	2018_07_10_2018_07_17	both	18f	0.0610636
1389	11.3982	5.37372	1.97572	2.71988	0.0065306	0.0255545	ASV90	collect	2018_07_10_2018_07_17	both	18f	0.051109
1390	12.1197	-0.633187	0.780484	-0.811275	0.417208	0.631071	ASV91	collect	2018_07_10_2018_07_17	both	18f	0.757285
1391	12.2026	-0.447409	0.573962	-0.77951	0.435679	0.642805	ASV92	collect	2018_07_10_2018_07_17	both	18f	0.771367
1392	14.7705	-6.27279	2.40198	-2.6115	0.00901454	0.031816	ASV93	collect	2018_07_10_2018_07_17	both	18f	0.0636321
1393	12.7982	-0.436237	1.32972	-0.328068	0.74286	0.891432	ASV94	collect	2018_07_10_2018_07_17	both	18f	0.939854
1394	11.3196	-18.1899	0.973112	-18.6925	5.70063e-78	1.02611e-75	ASV95	collect	2018_07_10_2018_07_17	both	18f	2.05223e-75
1395	10.0356	-0.118057	0.851132	-0.138706	0.889683	0.953232	ASV97	collect	2018_07_10_2018_07_17	both	18f	0.95498
1396	11.2239	-17.1826	1.57272	-10.9254	8.71571e-28	2.61471e-26	ASV98	collect	2018_07_10_2018_07_17	both	18f	5.22942e-26
1397	11.369	2.68564	1.32408	2.02831	0.042529	0.106323	ASV99	collect	2018_07_10_2018_07_17	both	18f	0.159484
1398	12.5203	3.38164	1.92302	1.7585	0.0786625	0.172674	ASV101	collect	2018_07_10_2018_07_17	both	18f	0.504375
1399	10.6363	9.21904	2.66827	3.45506	0.000550167	0.003301	ASV102	collect	2018_07_10_2018_07_17	both	18f	0.019806
1400	10.6102	-4.59691	1.69924	-2.70528	0.00682475	0.0261374	ASV103	collect	2018_07_10_2018_07_17	both	18f	0.0997503
1401	8.86953	-1.04497	0.948881	-1.10127	0.27078	0.435183	ASV104	collect	2018_07_10_2018_07_17	both	18f	0.537193
1402	12.1452	-0.536598	2.3978	-0.223788	0.822922	0.919935	ASV107	collect	2018_07_10_2018_07_17	both	18f	0.996963
1403	8.74236	0.778826	0.971613	0.80158	0.422796	0.634194	ASV110	collect	2018_07_10_2018_07_17	both	18f	0.634194
1404	9.66967	-3.29561	1.35599	-2.4304	0.015082	0.0445042	ASV111	collect	2018_07_10_2018_07_17	both	18f	0.0667563
1405	9.17235	9.16743	2.20385	4.15974	3.18613e-05	0.000249349	ASV112	collect	2018_07_10_2018_07_17	both	18f	0.00149609
1406	8.7762	0.656737	1.25622	0.522787	0.601122	0.786289	ASV113	collect	2018_07_10_2018_07_17	both	18f	0.786289
1407	8.69119	0.523915	0.894684	0.585586	0.558154	0.758613	ASV114	collect	2018_07_10_2018_07_17	both	18f	0.758613
1408	8.28045	-2.21078	1.2939	-1.70862	0.0875211	0.187545	ASV116	collect	2018_07_10_2018_07_17	both	18f	0.37509
1409	7.02531	-1.41009	2.50795	-0.562249	0.573946	0.764278	ASV117	collect	2018_07_10_2018_07_17	both	18f	0.914856
1410	7.54068	0.595076	1.31039	0.454121	0.649742	0.819254	ASV118	collect	2018_07_10_2018_07_17	both	18f	0.819254
1411	7.38794	-1.69898	2.15827	-0.787196	0.431167	0.641406	ASV120	collect	2018_07_10_2018_07_17	both	18f	0.769687
1412	7.68664	-1.17335	0.926928	-1.26585	0.205568	0.359245	ASV121	collect	2018_07_10_2018_07_17	both	18f	0.886707
1413	7.14476	-0.970696	0.70418	-1.37848	0.168056	0.315106	ASV122	collect	2018_07_10_2018_07_17	both	18f	0.378127
1414	7.25715	1.50608	1.76886	0.851443	0.394523	0.601815	ASV123	collect	2018_07_10_2018_07_17	both	18f	0.601815
1415	7.18432	3.63167	1.36775	2.65522	0.00792577	0.0291151	ASV124	collect	2018_07_10_2018_07_17	both	18f	0.0582302
1416	7.30125	4.20716	2.19777	1.91428	0.055584	0.133402	ASV125	collect	2018_07_10_2018_07_17	both	18f	0.266803
1417	6.1746	0.576467	1.925	0.299463	0.764587	0.893014	ASV127	collect	2018_07_10_2018_07_17	both	18f	0.967597
1418	6.03876	-0.102199	2.48523	-0.0411226	0.967198	0.983591	ASV128	collect	2018_07_10_2018_07_17	both	18f	0.983591
1419	6.64043	-0.45392	1.01714	-0.446269	0.655403	0.819254	ASV129	collect	2018_07_10_2018_07_17	both	18f	0.983104
1420	5.89693	-2.14478	1.20765	-1.776	0.0757337	0.168297	ASV132	collect	2018_07_10_2018_07_17	both	18f	0.262991
1421	5.7556	1.33591	2.39794	0.557107	0.577454	0.764278	ASV133	collect	2018_07_10_2018_07_17	both	18f	0.917133
1422	5.05387	0.996249	1.11975	0.889708	0.373623	0.574804	ASV134	collect	2018_07_10_2018_07_17	both	18f	0.752302
1423	5.39279	-3.61703	1.4626	-2.47301	0.0133982	0.0408758	ASV135	collect	2018_07_10_2018_07_17	both	18f	0.245255
1424	5.20057	-0.852271	2.45786	-0.346754	0.728776	0.880401	ASV136	collect	2018_07_10_2018_07_17	both	18f	0.971831
1425	4.64792	11.5786	3.1117	3.72099	0.000198447	0.00129287	ASV138	collect	2018_07_10_2018_07_17	both	18f	0.00441338
1426	4.85812	-0.483033	0.724883	-0.66636	0.505181	0.710411	ASV142	collect	2018_07_10_2018_07_17	both	18f	0.852493
1427	4.73785	-1.22945	1.79462	-0.685075	0.493296	0.69916	ASV143	collect	2018_07_10_2018_07_17	both	18f	0.838992
1428	4.90974	2.77811	1.02014	2.72327	0.00646389	0.0255545	ASV144	collect	2018_07_10_2018_07_17	both	18f	0.051109
1429	4.69753	30	2.80598	10.6915	1.11609e-26	2.86995e-25	ASV145	collect	2018_07_10_2018_07_17	both	18f	1.72197e-24
1430	5.05649	0.906303	2.03034	0.446379	0.655323	0.819254	ASV147	collect	2018_07_10_2018_07_17	both	18f	0.900003
1431	4.58023	3.06689	2.59704	1.18092	0.237635	0.396059	ASV149	collect	2018_07_10_2018_07_17	both	18f	0.95498
1432	3.35786	3.64921	2.54346	1.43474	0.151361	0.286788	ASV150	collect	2018_07_10_2018_07_17	both	18f	0.430183
1433	3.80433	-0.479177	1.71242	-0.279824	0.779612	0.893823	ASV151	collect	2018_07_10_2018_07_17	both	18f	0.95498
1434	4.31652	3.50914	1.76978	1.98281	0.0473892	0.115271	ASV153	collect	2018_07_10_2018_07_17	both	18f	0.345813
1435	3.48597	-0.756938	2.40161	-0.315179	0.752625	0.893014	ASV154	collect	2018_07_10_2018_07_17	both	18f	0.943049
1436	3.82442	7.98548	3.16388	2.52395	0.0116046	0.0379785	ASV156	collect	2018_07_10_2018_07_17	both	18f	0.0759571
1437	3.6677	0.482623	0.746494	0.646519	0.517943	0.721252	ASV157	collect	2018_07_10_2018_07_17	both	18f	0.996963
1438	2.88992	-0.450394	3.16991	-0.142084	0.887013	0.953232	ASV158	collect	2018_07_10_2018_07_17	both	18f	0.953232
1439	3.62747	2.00971	1.76434	1.13907	0.254673	0.416738	ASV160	collect	2018_07_10_2018_07_17	both	18f	0.601771
1440	3.88928	5.05383	3.02594	1.67017	0.0948862	0.198599	ASV164	collect	2018_07_10_2018_07_17	both	18f	0.470723
1441	3.49311	0.702011	2.6489	0.26502	0.790994	0.895465	ASV165	collect	2018_07_10_2018_07_17	both	18f	0.996963
1442	3.5273	6.62376	3.02619	2.18881	0.0286105	0.0768641	ASV166	collect	2018_07_10_2018_07_17	both	18f	0.253142
1443	3.24184	0.631269	3.52601	0.179032	0.857913	0.933159	ASV168	collect	2018_07_10_2018_07_17	both	18f	0.95498
1444	2.70809	-0.912946	1.56849	-0.582053	0.560531	0.758613	ASV172	collect	2018_07_10_2018_07_17	both	18f	0.896916
1445	3.3407	-0.297409	1.10721	-0.268613	0.788228	0.895465	ASV173	collect	2018_07_10_2018_07_17	both	18f	0.974247
1446	2.99749	3.4054	1.23457	2.75837	0.00580902	0.0243168	ASV174	collect	2018_07_10_2018_07_17	both	18f	0.145901
1447	3.06942	-4.0605	2.33053	-1.74231	0.0814546	0.176648	ASV176	collect	2018_07_10_2018_07_17	both	18f	0.346395
1448	3.14893	-0.0596556	2.04469	-0.0291759	0.976724	0.987699	ASV177	collect	2018_07_10_2018_07_17	both	18f	0.987699
1449	2.85937	2.19149	2.9388	0.745711	0.455842	0.658415	ASV178	collect	2018_07_10_2018_07_17	both	18f	0.945916
1450	2.55573	0.0487507	3.68428	0.0132321	0.989443	0.989443	ASV180	collect	2018_07_10_2018_07_17	both	18f	0.995957
1451	2.79123	10.3803	3.62516	2.86341	0.00419102	0.0209551	ASV181	collect	2018_07_10_2018_07_17	both	18f	0.0251461
1452	2.47586	0.187948	1.69233	0.111059	0.91157	0.964677	ASV182	collect	2018_07_10_2018_07_17	both	18f	0.964677
1453	2.55395	0.2765	2.1337	0.129587	0.896893	0.955271	ASV184	collect	2018_07_10_2018_07_17	both	18f	0.988562
1454	2.29497	3.02664	1.21965	2.48156	0.013081	0.0405961	ASV186	collect	2018_07_10_2018_07_17	both	18f	0.131718
1455	2.65091	2.47364	1.83193	1.35029	0.176924	0.327401	ASV189	collect	2018_07_10_2018_07_17	both	18f	0.392881
1456	2.67584	-0.0957896	1.96761	-0.0486831	0.961172	0.983591	ASV192	collect	2018_07_10_2018_07_17	both	18f	0.983591
1457	2.29983	-6.36464	2.04543	-3.11164	0.00186053	0.0101483	ASV196	collect	2018_07_10_2018_07_17	both	18f	0.0253708
1458	2.27176	1.3749	0.870293	1.57982	0.114149	0.230863	ASV199	collect	2018_07_10_2018_07_17	both	18f	0.384771
1459	2.14924	7.72359	2.71729	2.84239	0.00447769	0.0212101	ASV200	collect	2018_07_10_2018_07_17	both	18f	0.0353502
1460	1.93212	2.18402	1.49736	1.45858	0.14468	0.277047	ASV208	collect	2018_07_10_2018_07_17	both	18f	0.527912
1461	1.99101	1.93664	1.48003	1.30851	0.190699	0.339859	ASV209	collect	2018_07_10_2018_07_17	both	18f	0.49062
1462	2.00267	-0.134414	2.6817	-0.0501229	0.960024	0.983591	ASV210	collect	2018_07_10_2018_07_17	both	18f	0.983591
1463	2.08017	1.76323	1.41728	1.2441	0.213464	0.362487	ASV212	collect	2018_07_10_2018_07_17	both	18f	0.453109
1464	1.75398	2.70976	1.6623	1.63012	0.103076	0.21326	ASV214	collect	2018_07_10_2018_07_17	both	18f	0.355434
1465	1.70975	6.79595	2.1366	3.18072	0.00146907	0.00826355	ASV217	collect	2018_07_10_2018_07_17	both	18f	0.0137726
1466	1.48941	1.60492	1.51593	1.0587	0.289737	0.461528	ASV218	collect	2018_07_10_2018_07_17	both	18f	0.923057
1467	1.51056	5.55315	2.26915	2.44724	0.0143957	0.0431871	ASV219	collect	2018_07_10_2018_07_17	both	18f	0.0575828
1468	1.6158	1.69807	2.22933	0.761698	0.44624	0.653035	ASV222	collect	2018_07_10_2018_07_17	both	18f	0.870713
1469	1.83644	-16.6052	1.8252	-9.09775	9.22267e-20	2.0751e-18	ASV225	collect	2018_07_10_2018_07_17	both	18f	1.03755e-17
1470	1.64252	-5.3541	1.91314	-2.79859	0.00513259	0.0219968	ASV227	collect	2018_07_10_2018_07_17	both	18f	0.0293291
1471	1.59306	3.45911	1.90995	1.8111	0.070125	0.157781	ASV228	collect	2018_07_10_2018_07_17	both	18f	0.336332
1472	1.57669	-0.365011	1.65055	-0.221145	0.82498	0.919935	ASV230	collect	2018_07_10_2018_07_17	both	18f	0.989631
1473	1.49589	-3.70338	2.17893	-1.69963	0.0892004	0.188895	ASV236	collect	2018_07_10_2018_07_17	both	18f	0.25186
1474	1.47107	7.09529	2.50837	2.82865	0.00467449	0.0215329	ASV237	collect	2018_07_10_2018_07_17	both	18f	0.0350098
1475	1.25334	-0.727503	2.35497	-0.308923	0.75738	0.893014	ASV238	collect	2018_07_10_2018_07_17	both	18f	0.893014
1476	1.18671	-0.682953	3.14229	-0.217342	0.827941	0.919935	ASV242	collect	2018_07_10_2018_07_17	both	18f	0.924752
1477	1.37997	3.53162	3.12513	1.13007	0.258447	0.419103	ASV245	collect	2018_07_10_2018_07_17	both	18f	0.558805
1478	1.23764	-21.4228	2.74455	-7.80559	5.92223e-15	1.18445e-13	ASV251	collect	2018_07_10_2018_07_17	both	18f	4.73778e-13
1479	1.38924	0.456757	2.60059	0.175636	0.86058	0.933159	ASV252	collect	2018_07_10_2018_07_17	both	18f	0.989631
1480	1.14932	3.44833	1.4961	2.30488	0.0211731	0.0604945	ASV256	collect	2018_07_10_2018_07_17	both	18f	0.0806593
1481	1.0748	-1.8153	1.78435	-1.01734	0.30899	0.487878	ASV271	collect	2018_07_10_2018_07_17	both	18f	0.593319
1482	1.00121	1.04327	2.07198	0.503514	0.614603	0.790204	ASV272	collect	2018_07_10_2018_07_17	both	18f	0.914856
1483	0.882634	7.27854	2.65356	2.74293	0.00608929	0.0249107	ASV273	collect	2018_07_10_2018_07_17	both	18f	0.0498214
1484	0.948733	-13.8725	3.00222	-4.62076	3.82345e-06	3.44111e-05	ASV283	collect	2018_07_10_2018_07_17	both	18f	4.58814e-05
1485	2196.86	0.392049	0.131259	2.98684	0.00281876	0.0172969	ASV1	collect	2018_07_24_2018_07_31	both	18b	0.103781
1486	2110.96	0.591164	0.302694	1.95301	0.0508187	0.155921	ASV2	collect	2018_07_24_2018_07_31	both	18b	0.49133
1487	555.392	-0.950326	0.380314	-2.49879	0.0124617	0.0560777	ASV3	collect	2018_07_24_2018_07_31	both	18b	0.0672932
1488	462.181	-1.87115	0.468394	-3.99482	6.47422e-05	0.000794564	ASV4	collect	2018_07_24_2018_07_31	both	18b	0.000794564
1489	587.185	1.04626	0.405082	2.58283	0.00979945	0.0489973	ASV5	collect	2018_07_24_2018_07_31	both	18b	0.146992
1490	351.125	-0.601023	0.323578	-1.85743	0.0632499	0.185625	ASV6	collect	2018_07_24_2018_07_31	both	18b	0.185625
1491	340.932	0.0581	0.213336	0.27234	0.78536	0.890955	ASV7	collect	2018_07_24_2018_07_31	both	18b	0.890955
1492	314.627	-0.156986	0.311235	-0.504396	0.613983	0.778641	ASV8	collect	2018_07_24_2018_07_31	both	18b	0.778641
1493	274.288	-1.61956	0.521335	-3.10657	0.00189272	0.0127759	ASV9	collect	2018_07_24_2018_07_31	both	18b	0.0153311
1494	272.723	-0.310581	0.259345	-1.19756	0.231089	0.490114	ASV10	collect	2018_07_24_2018_07_31	both	18b	0.490114
1495	296.016	0.601148	0.574224	1.04689	0.295151	0.513655	ASV11	collect	2018_07_24_2018_07_31	both	18b	0.616386
1496	128.111	0.184012	0.539904	0.340823	0.733237	0.853336	ASV12	collect	2018_07_24_2018_07_31	both	18b	0.853336
1497	119.265	-1.05287	0.485845	-2.16708	0.0302286	0.097623	ASV13	collect	2018_07_24_2018_07_31	both	18b	0.097623
1498	103.905	-2.01321	0.490473	-4.10463	4.04971e-05	0.000794564	ASV14	collect	2018_07_24_2018_07_31	both	18b	0.000794564
1499	136.305	2.83457	0.806206	3.51593	0.000438212	0.00422562	ASV15	collect	2018_07_24_2018_07_31	both	18b	0.00845123
1500	111.857	0.603994	0.533298	1.13256	0.257397	0.498882	ASV16	collect	2018_07_24_2018_07_31	both	18b	0.957138
1501	95.63	-0.415113	0.66849	-0.620971	0.534618	0.736464	ASV17	collect	2018_07_24_2018_07_31	both	18b	0.822977
1502	93.6081	-5.00143	1.03253	-4.84385	1.27348e-06	5.73066e-05	ASV18	collect	2018_07_24_2018_07_31	both	18b	6.8768e-05
1503	102.517	0.412206	0.455275	0.9054	0.365254	0.551927	ASV19	collect	2018_07_24_2018_07_31	both	18b	0.822634
1504	95.3189	0.429986	0.362219	1.18709	0.235193	0.490114	ASV20	collect	2018_07_24_2018_07_31	both	18b	0.490114
1505	95.315	0.651567	0.645844	1.00886	0.313041	0.513655	ASV21	collect	2018_07_24_2018_07_31	both	18b	0.770482
1506	78.1744	-1.34401	0.43865	-3.06396	0.0021843	0.0140419	ASV22	collect	2018_07_24_2018_07_31	both	18b	0.0140419
1507	70.3594	-1.6037	0.504959	-3.1759	0.00149371	0.0106132	ASV23	collect	2018_07_24_2018_07_31	both	18b	0.0127358
1508	78.3433	0.553553	0.543429	1.01863	0.308378	0.513655	ASV24	collect	2018_07_24_2018_07_31	both	18b	0.903798
1509	61.8309	-2.86554	1.48704	-1.92702	0.0539776	0.161933	ASV25	collect	2018_07_24_2018_07_31	both	18b	0.161933
1510	75.4019	-1.80982	1.07221	-1.68794	0.0914224	0.24684	ASV26	collect	2018_07_24_2018_07_31	both	18b	0.370261
1511	57.5234	-2.11975	0.579605	-3.65723	0.00025496	0.00264766	ASV27	collect	2018_07_24_2018_07_31	both	18b	0.00317719
1512	59.1981	-1.08165	0.397242	-2.7229	0.00647111	0.034944	ASV28	collect	2018_07_24_2018_07_31	both	18b	0.034944
1513	66.3126	-0.00560981	0.491156	-0.0114216	0.990887	0.998084	ASV29	collect	2018_07_24_2018_07_31	both	18b	0.998084
1514	72.0737	0.400009	0.748894	0.534134	0.593249	0.776677	ASV30	collect	2018_07_24_2018_07_31	both	18b	0.932013
1515	48.5999	-1.14527	0.895992	-1.27821	0.201175	0.471717	ASV31	collect	2018_07_24_2018_07_31	both	18b	0.471717
1516	46.3158	-1.01366	0.450735	-2.24891	0.024518	0.0827482	ASV32	collect	2018_07_24_2018_07_31	both	18b	0.0827482
1517	44.9814	-1.5022	0.364433	-4.12202	3.75562e-05	0.000794564	ASV33	collect	2018_07_24_2018_07_31	both	18b	0.000794564
1518	40.0834	-1.23897	0.518988	-2.38729	0.0169732	0.0711696	ASV34	collect	2018_07_24_2018_07_31	both	18b	0.0711696
1519	39.3949	-1.92939	0.584547	-3.30066	0.000964571	0.00723428	ASV35	collect	2018_07_24_2018_07_31	both	18b	0.00868114
1520	37.0999	-1.50558	1.02227	-1.47278	0.14081	0.352024	ASV36	collect	2018_07_24_2018_07_31	both	18b	0.422429
1521	39.6361	-4.28252	3.97399	-1.07764	0.281196	0.513655	ASV37	collect	2018_07_24_2018_07_31	both	18b	0.513655
1522	37.7534	-1.22102	0.458485	-2.66316	0.00774104	0.0401939	ASV38	collect	2018_07_24_2018_07_31	both	18b	0.0401939
1523	36.1151	-1.20502	0.735109	-1.63924	0.101163	0.267783	ASV39	collect	2018_07_24_2018_07_31	both	18b	0.267783
1524	44.979	0.242198	1.32879	0.182269	0.855371	0.946518	ASV40	collect	2018_07_24_2018_07_31	both	18b	1
1525	37.6375	1.73442	1.46353	1.18509	0.235981	0.490114	ASV41	collect	2018_07_24_2018_07_31	both	18b	0.588136
1526	25.6138	-1.14661	1.38975	-0.82505	0.409343	0.587886	ASV42	collect	2018_07_24_2018_07_31	both	18b	0.705464
1527	26.8654	-5.78144	1.66057	-3.48159	0.00049845	0.00448605	ASV43	collect	2018_07_24_2018_07_31	both	18b	0.0134581
1528	24.6804	-3.56131	1.56877	-2.27014	0.0231993	0.0803054	ASV44	collect	2018_07_24_2018_07_31	both	18b	0.0963665
1529	36.1456	1.16014	1.32308	0.876848	0.380569	0.558444	ASV45	collect	2018_07_24_2018_07_31	both	18b	0.855126
1530	20.5762	-1.30757	1.2849	-1.01765	0.308845	0.513655	ASV46	collect	2018_07_24_2018_07_31	both	18b	0.616386
1531	19.4722	-1.3579	1.34585	-1.00895	0.312998	0.513655	ASV47	collect	2018_07_24_2018_07_31	both	18b	0.616386
1532	29.4969	1.89111	1.65091	1.1455	0.252004	0.498882	ASV48	collect	2018_07_24_2018_07_31	both	18b	0.918909
1533	17.7388	-1.04112	0.908512	-1.14596	0.251812	0.498882	ASV49	collect	2018_07_24_2018_07_31	both	18b	0.598658
1534	16.3078	-2.69267	0.971466	-2.77175	0.00557551	0.0313622	ASV50	collect	2018_07_24_2018_07_31	both	18b	0.0376347
1535	16.7965	-2.49789	1.55113	-1.61036	0.107319	0.278616	ASV51	collect	2018_07_24_2018_07_31	both	18b	0.278616
1536	17.2723	-1.24633	1.62232	-0.768238	0.442346	0.622049	ASV52	collect	2018_07_24_2018_07_31	both	18b	0.746459
1537	17.8464	-1.27287	1.41381	-0.900317	0.367952	0.551927	ASV53	collect	2018_07_24_2018_07_31	both	18b	0.551927
1538	15.4307	-1.2618	0.548892	-2.29881	0.021516	0.0802687	ASV54	collect	2018_07_24_2018_07_31	both	18b	0.0802687
1539	14.4295	-2.74931	1.15838	-2.37341	0.0176245	0.0711696	ASV55	collect	2018_07_24_2018_07_31	both	18b	0.106754
1540	18.5433	4.08005	1.78359	2.28754	0.0221643	0.0802687	ASV56	collect	2018_07_24_2018_07_31	both	18b	0.481612
1541	15.4101	-1.92665	0.792829	-2.4301	0.0150948	0.0657353	ASV58	collect	2018_07_24_2018_07_31	both	18b	0.098603
1542	13.7834	-3.49254	1.61302	-2.16521	0.0303716	0.097623	ASV59	collect	2018_07_24_2018_07_31	both	18b	0.117148
1543	14.8659	2.72916	1.19688	2.28023	0.0225941	0.0802687	ASV60	collect	2018_07_24_2018_07_31	both	18b	0.120403
1544	11.9726	-0.00427465	1.78035	-0.00240101	0.998084	0.998084	ASV61	collect	2018_07_24_2018_07_31	both	18b	1
1545	12.3118	-1.64188	1.85049	-0.887272	0.374932	0.556218	ASV62	collect	2018_07_24_2018_07_31	both	18b	0.834328
1546	19.932	-1.53221	1.87885	-0.815501	0.414786	0.589432	ASV63	collect	2018_07_24_2018_07_31	both	18b	1
1547	11.6996	-2.75332	1.5151	-1.81726	0.0691775	0.198701	ASV64	collect	2018_07_24_2018_07_31	both	18b	0.238442
1548	11.9624	-0.985264	0.929421	-1.06008	0.289106	0.513655	ASV65	collect	2018_07_24_2018_07_31	both	18b	0.513655
1549	11.9316	-1.05358	1.08765	-0.968671	0.33271	0.534223	ASV66	collect	2018_07_24_2018_07_31	both	18b	0.641068
1550	11.9036	-0.173325	2.42799	-0.0713861	0.943091	0.973316	ASV67	collect	2018_07_24_2018_07_31	both	18b	1
1551	11.6716	-1.53742	0.884136	-1.73889	0.0820533	0.226065	ASV68	collect	2018_07_24_2018_07_31	both	18b	0.339098
1552	11.8118	-1.07214	1.13809	-0.942051	0.346167	0.537155	ASV69	collect	2018_07_24_2018_07_31	both	18b	0.644586
1553	11.379	-4.76895	1.19161	-4.00212	6.2777e-05	0.000794564	ASV70	collect	2018_07_24_2018_07_31	both	18b	0.000794564
1554	11.8642	-5.10516	1.48722	-3.43268	0.000597648	0.00504265	ASV71	collect	2018_07_24_2018_07_31	both	18b	0.0100853
1555	14.6109	-3.6545	1.54382	-2.36718	0.0179242	0.0711696	ASV72	collect	2018_07_24_2018_07_31	both	18b	0.0854035
1556	11.626	-9.31173	2.07737	-4.48245	7.37894e-06	0.000249039	ASV73	collect	2018_07_24_2018_07_31	both	18b	0.00149424
1557	10.6588	-1.87798	1.56155	-1.20263	0.229118	0.490114	ASV74	collect	2018_07_24_2018_07_31	both	18b	0.490114
1558	9.58179	-1.46086	0.93995	-1.55419	0.120138	0.306012	ASV75	collect	2018_07_24_2018_07_31	both	18b	0.367215
1559	9.15333	-3.81845	1.30286	-2.93082	0.00338073	0.0198434	ASV76	collect	2018_07_24_2018_07_31	both	18b	0.0297651
1560	8.92274	-4.16079	1.0265	-4.05335	5.04886e-05	0.000794564	ASV77	collect	2018_07_24_2018_07_31	both	18b	0.00119185
1561	9.47928	-1.80096	1.48088	-1.21614	0.223931	0.490114	ASV78	collect	2018_07_24_2018_07_31	both	18b	0.588136
1562	10.1039	-1.08759	1.08234	-1.00485	0.314969	0.513655	ASV79	collect	2018_07_24_2018_07_31	both	18b	0.513655
1563	10.7815	0.495267	2.57212	0.192552	0.84731	0.945346	ASV80	collect	2018_07_24_2018_07_31	both	18b	1
1564	8.86613	-0.340388	0.971084	-0.350524	0.725945	0.852197	ASV81	collect	2018_07_24_2018_07_31	both	18b	0.852197
1565	7.84196	-2.46493	2.58505	-0.953533	0.34032	0.534223	ASV82	collect	2018_07_24_2018_07_31	both	18b	1
1566	9.87632	2.51529	2.31798	1.08512	0.277867	0.513655	ASV83	collect	2018_07_24_2018_07_31	both	18b	1
1567	9.17241	0.103064	2.22852	0.0462476	0.963113	0.977596	ASV84	collect	2018_07_24_2018_07_31	both	18b	0.977596
1568	9.96769	34.5366	2.56268	13.4767	2.14367e-41	2.89396e-39	ASV87	collect	2018_07_24_2018_07_31	both	18b	1.73637e-38
1569	9.10884	1.51644	2.59611	0.58412	0.55914	0.754838	ASV88	collect	2018_07_24_2018_07_31	both	18b	1
1570	7.13713	-1.42211	1.31156	-1.08429	0.278236	0.513655	ASV89	collect	2018_07_24_2018_07_31	both	18b	0.616386
1571	6.99115	-2.69113	2.11235	-1.274	0.202664	0.471717	ASV90	collect	2018_07_24_2018_07_31	both	18b	0.765279
1572	7.05657	-1.10714	3.12538	-0.354241	0.723158	0.852197	ASV91	collect	2018_07_24_2018_07_31	both	18b	1
1573	8.54065	0.196926	1.13725	0.17316	0.862525	0.946674	ASV92	collect	2018_07_24_2018_07_31	both	18b	0.946674
1574	8.72703	-1.22464	2.03497	-0.601797	0.547309	0.74633	ASV93	collect	2018_07_24_2018_07_31	both	18b	1
1575	7.11881	-6.82618	1.76103	-3.87623	0.000106085	0.00119346	ASV94	collect	2018_07_24_2018_07_31	both	18b	0.00143215
1576	6.41537	-1.30279	3.05561	-0.42636	0.669845	0.814677	ASV95	collect	2018_07_24_2018_07_31	both	18b	0.977612
1577	6.48807	0.162419	3.34847	0.0485055	0.961313	0.977596	ASV96	collect	2018_07_24_2018_07_31	both	18b	1
1578	6.11346	-1.41261	1.40822	-1.00312	0.315803	0.513655	ASV98	collect	2018_07_24_2018_07_31	both	18b	0.770482
1579	6.09757	-4.44486	1.10877	-4.00883	6.10194e-05	0.000794564	ASV99	collect	2018_07_24_2018_07_31	both	18b	0.00158913
1580	6.24356	-6.02245	2.63158	-2.28853	0.0221068	0.0802687	ASV101	collect	2018_07_24_2018_07_31	both	18b	0.0963224
1581	6.19501	-0.144759	1.04273	-0.138827	0.889587	0.953129	ASV106	collect	2018_07_24_2018_07_31	both	18b	0.953129
1582	5.61553	-1.60197	2.29009	-0.699523	0.484225	0.673922	ASV107	collect	2018_07_24_2018_07_31	both	18b	0.808706
1583	6.37713	1.30041	2.46849	0.526805	0.598329	0.776677	ASV108	collect	2018_07_24_2018_07_31	both	18b	1
1584	5.10039	-1.32678	1.17464	-1.12952	0.258679	0.498882	ASV109	collect	2018_07_24_2018_07_31	both	18b	0.733535
1585	5.01657	-1.28835	2.28346	-0.564208	0.572612	0.765373	ASV110	collect	2018_07_24_2018_07_31	both	18b	1
1586	5.26426	-0.123524	1.51408	-0.0815836	0.934978	0.973316	ASV111	collect	2018_07_24_2018_07_31	both	18b	0.973316
1587	7.73704	9.42197	2.33949	4.02736	5.64073e-05	0.000794564	ASV112	collect	2018_07_24_2018_07_31	both	18b	0.00476738
1588	4.92833	-1.44408	1.19487	-1.20857	0.226826	0.490114	ASV113	collect	2018_07_24_2018_07_31	both	18b	0.588136
1589	4.5576	-3.0179	1.7017	-1.77346	0.0761528	0.21418	ASV115	collect	2018_07_24_2018_07_31	both	18b	0.42836
1590	4.07504	0.18533	2.66109	0.0696443	0.944477	0.973316	ASV118	collect	2018_07_24_2018_07_31	both	18b	1
1591	3.94047	-1.07888	1.1261	-0.958066	0.33803	0.534223	ASV120	collect	2018_07_24_2018_07_31	both	18b	0.641068
1592	3.72255	-3.38715	2.70258	-1.2533	0.210095	0.480727	ASV125	collect	2018_07_24_2018_07_31	both	18b	0.961454
1593	3.30169	-0.32774	2.62136	-0.125027	0.900502	0.957227	ASV126	collect	2018_07_24_2018_07_31	both	18b	1
1594	3.5418	-1.12231	3.44608	-0.325678	0.744668	0.859233	ASV127	collect	2018_07_24_2018_07_31	both	18b	1
1595	3.25957	-0.589854	1.42071	-0.415181	0.678009	0.817243	ASV129	collect	2018_07_24_2018_07_31	both	18b	0.980692
1596	2.97686	-2.75638	1.39045	-1.98237	0.047438	0.148933	ASV131	collect	2018_07_24_2018_07_31	both	18b	0.297866
1597	2.77654	-3.40301	2.33952	-1.45458	0.145787	0.35784	ASV134	collect	2018_07_24_2018_07_31	both	18b	0.71568
1598	2.66474	-5.36013	2.12848	-2.51829	0.0117927	0.054897	ASV137	collect	2018_07_24_2018_07_31	both	18b	0.124102
1599	3.14685	-6.67664	2.64066	-2.5284	0.0114585	0.054897	ASV141	collect	2018_07_24_2018_07_31	both	18b	0.0658764
1600	2.54123	2.83462	2.4983	1.13462	0.256535	0.498882	ASV142	collect	2018_07_24_2018_07_31	both	18b	0.997763
1601	2.39874	-0.721414	2.8623	-0.25204	0.80101	0.901136	ASV145	collect	2018_07_24_2018_07_31	both	18b	1
1602	2.12481	-0.480412	3.36348	-0.142832	0.886423	0.953129	ASV148	collect	2018_07_24_2018_07_31	both	18b	1
1603	1.82279	-0.233056	2.56565	-0.090837	0.927622	0.973316	ASV158	collect	2018_07_24_2018_07_31	both	18b	1
1604	1.7295	-2.15674	2.12373	-1.01555	0.309846	0.513655	ASV161	collect	2018_07_24_2018_07_31	both	18b	1
1605	1.72731	-2.11105	2.53545	-0.832613	0.405063	0.587886	ASV164	collect	2018_07_24_2018_07_31	both	18b	0.705464
1606	1.66118	-11.4571	3.37195	-3.39776	0.000679407	0.00539529	ASV165	collect	2018_07_24_2018_07_31	both	18b	0.00647435
1607	1.71177	-1.00823	2.29319	-0.439661	0.660183	0.814677	ASV166	collect	2018_07_24_2018_07_31	both	18b	1
1608	1.48739	-1.11501	2.23045	-0.499901	0.617145	0.778641	ASV172	collect	2018_07_24_2018_07_31	both	18b	0.968545
1609	1.46423	-3.77636	2.75069	-1.37288	0.16979	0.409316	ASV177	collect	2018_07_24_2018_07_31	both	18b	0.88494
1610	1.48109	-1.3921	1.49168	-0.933239	0.350697	0.538	ASV180	collect	2018_07_24_2018_07_31	both	18b	1
1611	1.2105	1.70458	3.20412	0.531996	0.594729	0.776677	ASV184	collect	2018_07_24_2018_07_31	both	18b	0.988109
1612	1.24093	-2.90622	2.83405	-1.02547	0.305144	0.513655	ASV185	collect	2018_07_24_2018_07_31	both	18b	1
1613	1.22113	-1.45157	2.88467	-0.503202	0.614822	0.778641	ASV194	collect	2018_07_24_2018_07_31	both	18b	1
1614	1.16811	-1.44772	3.56337	-0.406279	0.684538	0.817811	ASV200	collect	2018_07_24_2018_07_31	both	18b	1
1615	1.01377	-0.821769	2.6539	-0.309646	0.75683	0.865865	ASV204	collect	2018_07_24_2018_07_31	both	18b	1
1616	0.862655	-1.37212	3.17854	-0.431682	0.665973	0.814677	ASV218	collect	2018_07_24_2018_07_31	both	18b	1
1617	0.882643	-1.17766	2.40656	-0.489356	0.62459	0.780737	ASV219	collect	2018_07_24_2018_07_31	both	18b	1
1618	1.16654	-0.449537	2.88155	-0.156005	0.876029	0.953129	ASV222	collect	2018_07_24_2018_07_31	both	18b	1
1619	0.67508	-24.3235	3.52988	-6.89075	5.54999e-12	3.74625e-10	ASV263	collect	2018_07_24_2018_07_31	both	18b	7.49249e-10
1620	2196.86	0.194427	0.130048	1.49503	0.134906	0.209337	ASV1	collect	2018_07_17_2018_07_31	both	18b	0.397265
1621	2110.96	0.419036	0.299628	1.39852	0.161957	0.245665	ASV2	collect	2018_07_17_2018_07_31	both	18b	0.49133
1622	555.392	-2.0923	0.376908	-5.55122	2.83689e-08	1.473e-07	ASV3	collect	2018_07_17_2018_07_31	both	18b	4.41901e-07
1623	462.181	-4.93694	0.476381	-10.3634	3.63637e-25	7.01299e-24	ASV4	collect	2018_07_17_2018_07_31	both	18b	2.1039e-23
1624	587.185	0.351282	0.401969	0.873903	0.382171	0.483208	ASV5	collect	2018_07_17_2018_07_31	both	18b	0.57985
1625	351.125	-2.07971	0.321456	-6.46966	9.82222e-11	6.31428e-10	ASV6	collect	2018_07_17_2018_07_31	both	18b	1.26286e-09
1626	340.932	-0.501734	0.211916	-2.36761	0.0179033	0.0340415	ASV7	collect	2018_07_17_2018_07_31	both	18b	0.102124
1627	314.627	-1.53811	0.308994	-4.97781	6.43077e-07	2.71298e-06	ASV8	collect	2018_07_17_2018_07_31	both	18b	4.06947e-06
1628	274.288	-7.37568	0.555976	-13.2662	3.6363e-40	9.81802e-39	ASV9	collect	2018_07_17_2018_07_31	both	18b	2.94541e-38
1629	272.723	-1.31303	0.257653	-5.0961	3.4672e-07	1.61404e-06	ASV10	collect	2018_07_17_2018_07_31	both	18b	2.42106e-06
1630	296.016	-0.0984112	0.570388	-0.172534	0.863018	0.875996	ASV11	collect	2018_07_17_2018_07_31	both	18b	0.875996
1631	128.111	-1.00472	0.540869	-1.85761	0.0632249	0.106692	ASV12	collect	2018_07_17_2018_07_31	both	18b	0.14861
1632	119.265	-4.45489	0.498907	-8.92929	4.28741e-19	5.78801e-18	ASV13	collect	2018_07_17_2018_07_31	both	18b	1.1576e-17
1633	103.905	-4.82278	0.512068	-9.41823	4.58777e-21	6.88166e-20	ASV14	collect	2018_07_17_2018_07_31	both	18b	1.37633e-19
1634	136.305	3.52009	0.79795	4.41142	1.02694e-05	3.55479e-05	ASV15	collect	2018_07_17_2018_07_31	both	18b	0.000106644
1635	111.857	-0.314041	0.529355	-0.593251	0.553013	0.638092	ASV16	collect	2018_07_17_2018_07_31	both	18b	0.957138
1636	95.63	-3.5122	0.667453	-5.2621	1.42422e-07	6.86677e-07	ASV17	collect	2018_07_17_2018_07_31	both	18b	1.37335e-06
1637	93.6081	-11.4829	1.05877	-10.8455	2.09574e-27	4.71542e-26	ASV18	collect	2018_07_17_2018_07_31	both	18b	1.41463e-25
1638	102.517	-0.486487	0.452376	-1.0754	0.282194	0.38481	ASV19	collect	2018_07_17_2018_07_31	both	18b	0.76962
1639	95.3189	-1.2559	0.361275	-3.47631	0.000508368	0.00140061	ASV20	collect	2018_07_17_2018_07_31	both	18b	0.00168073
1640	95.315	-0.705563	0.64114	-1.10048	0.271123	0.377336	ASV21	collect	2018_07_17_2018_07_31	both	18b	0.754671
1641	78.1744	-3.50881	0.442938	-7.92168	2.34323e-15	2.10891e-14	ASV22	collect	2018_07_17_2018_07_31	both	18b	4.21782e-14
1642	70.3594	-2.55359	0.50512	-5.05542	4.29447e-07	1.93251e-06	ASV23	collect	2018_07_17_2018_07_31	both	18b	2.89877e-06
1643	78.3433	-0.259045	0.539575	-0.480091	0.631163	0.696063	ASV24	collect	2018_07_17_2018_07_31	both	18b	0.903798
1644	61.8309	-12.7462	1.50323	-8.47919	2.26765e-17	2.35487e-16	ASV25	collect	2018_07_17_2018_07_31	both	18b	3.5323e-16
1645	75.4019	-2.60348	1.07022	-2.43266	0.0149882	0.0293248	ASV26	collect	2018_07_17_2018_07_31	both	18b	0.0879745
1646	57.5234	-4.42262	0.589813	-7.49835	6.46244e-14	5.13194e-13	ASV27	collect	2018_07_17_2018_07_31	both	18b	1.53958e-12
1647	59.1981	-3.11413	0.410539	-7.58547	3.31286e-14	2.79522e-13	ASV28	collect	2018_07_17_2018_07_31	both	18b	5.59045e-13
1648	66.3126	0.294481	0.486697	0.605061	0.545139	0.634428	ASV29	collect	2018_07_17_2018_07_31	both	18b	0.901102
1649	72.0737	-0.918892	0.74277	-1.23711	0.216045	0.313613	ASV30	collect	2018_07_17_2018_07_31	both	18b	0.658912
1650	48.5999	-2.25892	0.890858	-2.53566	0.0112234	0.0233102	ASV31	collect	2018_07_17_2018_07_31	both	18b	0.0466203
1651	46.3158	-3.86514	0.466994	-8.27665	1.26693e-16	1.22169e-15	ASV32	collect	2018_07_17_2018_07_31	both	18b	2.44337e-15
1652	44.9814	-3.14938	0.370637	-8.4972	1.94211e-17	2.18487e-16	ASV33	collect	2018_07_17_2018_07_31	both	18b	3.27731e-16
1653	40.0834	-3.79227	0.533173	-7.11264	1.13841e-12	8.08871e-12	ASV34	collect	2018_07_17_2018_07_31	both	18b	1.61774e-11
1654	39.3949	-4.4621	0.604097	-7.38639	1.50868e-13	1.13151e-12	ASV35	collect	2018_07_17_2018_07_31	both	18b	3.39453e-12
1655	37.0999	-6.26912	1.05879	-5.92104	3.19911e-09	1.87774e-08	ASV36	collect	2018_07_17_2018_07_31	both	18b	5.63321e-08
1656	39.6361	-13.725	3.93769	-3.48555	0.00049113	0.0013813	ASV37	collect	2018_07_17_2018_07_31	both	18b	0.00207195
1657	37.7534	-3.27048	0.469075	-6.9722	3.12033e-12	2.10622e-11	ASV38	collect	2018_07_17_2018_07_31	both	18b	4.21245e-11
1658	36.1151	-3.53316	0.741139	-4.76721	1.86797e-06	7.41694e-06	ASV39	collect	2018_07_17_2018_07_31	both	18b	1.11254e-05
1659	44.979	0.116183	1.31571	0.0883045	0.929635	0.936572	ASV40	collect	2018_07_17_2018_07_31	both	18b	1
1660	37.6375	4.39553	1.44269	3.04677	0.00231313	0.00578282	ASV41	collect	2018_07_17_2018_07_31	both	18b	0.0241768
1661	25.6138	-3.68893	1.38899	-2.65583	0.00791128	0.0172262	ASV42	collect	2018_07_17_2018_07_31	both	18b	0.0516785
1662	26.8654	-4.82138	1.64262	-2.93518	0.00333355	0.00803624	ASV43	collect	2018_07_17_2018_07_31	both	18b	0.0160725
1663	24.6804	-47.8111	1.57221	-30.4102	4.03286e-203	5.44436e-201	ASV44	collect	2018_07_17_2018_07_31	both	18b	3.26661e-200
1664	36.1456	0.662833	1.31066	0.505724	0.613051	0.683982	ASV45	collect	2018_07_17_2018_07_31	both	18b	0.855126
1665	20.5762	-4.46183	1.29826	-3.43677	0.000588696	0.00158948	ASV46	collect	2018_07_17_2018_07_31	both	18b	0.00476843
1666	19.4722	-3.066	1.3397	-2.28858	0.022104	0.0408773	ASV47	collect	2018_07_17_2018_07_31	both	18b	0.122632
1667	29.4969	-0.561306	1.63711	-0.342865	0.7317	0.771715	ASV48	collect	2018_07_17_2018_07_31	both	18b	0.918909
1668	17.7388	-3.62323	0.922826	-3.92623	8.62869e-05	0.000264744	ASV49	collect	2018_07_17_2018_07_31	both	18b	0.000794231
1669	16.3078	-5.84501	1.00213	-5.83256	5.45831e-09	2.94749e-08	ASV50	collect	2018_07_17_2018_07_31	both	18b	8.84247e-08
1670	16.7965	-5.08659	1.55084	-3.27989	0.00103847	0.00264517	ASV51	collect	2018_07_17_2018_07_31	both	18b	0.00396775
1671	17.2723	-2.68339	1.6114	-1.66526	0.0958618	0.15592	ASV52	collect	2018_07_17_2018_07_31	both	18b	0.46776
1672	17.8464	-3.45595	1.40594	-2.4581	0.0139675	0.0282336	ASV53	collect	2018_07_17_2018_07_31	both	18b	0.0423505
1673	15.4307	-2.86639	0.570359	-5.02559	5.01895e-07	2.18567e-06	ASV54	collect	2018_07_17_2018_07_31	both	18b	3.27851e-06
1674	14.4295	-4.91411	1.17091	-4.19683	2.70679e-05	9.13541e-05	ASV55	collect	2018_07_17_2018_07_31	both	18b	0.000274062
1675	18.5433	2.02074	1.77008	1.14161	0.253615	0.358987	ASV56	collect	2018_07_17_2018_07_31	both	18b	0.504461
1676	15.4101	-3.5811	0.807933	-4.43242	9.31806e-06	3.31036e-05	ASV58	collect	2018_07_17_2018_07_31	both	18b	9.93109e-05
1677	13.7834	-7.29853	1.61519	-4.51867	6.22281e-06	2.33356e-05	ASV59	collect	2018_07_17_2018_07_31	both	18b	7.00067e-05
1678	14.8659	-3.46168	1.21172	-2.85683	0.00427896	0.00979084	ASV60	collect	2018_07_17_2018_07_31	both	18b	0.0195817
1679	11.9726	-3.15396	1.77891	-1.77297	0.0762343	0.127057	ASV61	collect	2018_07_17_2018_07_31	both	18b	0.254114
1680	12.3118	-2.88183	1.83552	-1.57004	0.116407	0.182731	ASV62	collect	2018_07_17_2018_07_31	both	18b	0.548194
1681	19.932	-2.03522	1.86161	-1.09326	0.27428	0.377835	ASV63	collect	2018_07_17_2018_07_31	both	18b	1
1682	11.6996	-5.61272	1.5248	-3.68096	0.000232354	0.000681908	ASV64	collect	2018_07_17_2018_07_31	both	18b	0.00204573
1683	11.9624	-3.92691	0.957966	-4.09921	4.14559e-05	0.000134434	ASV65	collect	2018_07_17_2018_07_31	both	18b	0.000268868
1684	11.9316	-3.72434	1.10511	-3.37012	0.000751347	0.00198886	ASV66	collect	2018_07_17_2018_07_31	both	18b	0.00596658
1685	11.9036	-54.834	2.4142	-22.7131	3.32161e-114	2.24209e-112	ASV67	collect	2018_07_17_2018_07_31	both	18b	1.34525e-111
1686	11.6716	-2.03952	0.882428	-2.31126	0.0208185	0.0390346	ASV68	collect	2018_07_17_2018_07_31	both	18b	0.117104
1687	11.8118	-3.04892	1.14367	-2.66592	0.0076778	0.0169919	ASV69	collect	2018_07_17_2018_07_31	both	18b	0.0509756
1688	11.379	-10.6163	1.20601	-8.80282	1.33417e-18	1.63739e-17	ASV70	collect	2018_07_17_2018_07_31	both	18b	2.45608e-17
1689	11.8642	-6.07255	1.48214	-4.09717	4.1824e-05	0.000134434	ASV71	collect	2018_07_17_2018_07_31	both	18b	0.000806605
1690	14.6109	-9.1239	1.55181	-5.87953	4.11423e-09	2.31425e-08	ASV72	collect	2018_07_17_2018_07_31	both	18b	6.94276e-08
1691	11.626	-2.5694	2.04756	-1.25486	0.20953	0.307462	ASV73	collect	2018_07_17_2018_07_31	both	18b	0.307462
1692	10.6588	-6.33331	1.5735	-4.02499	5.69789e-05	0.000178887	ASV74	collect	2018_07_17_2018_07_31	both	18b	0.000357774
1693	9.58179	-4.36665	0.970383	-4.49992	6.79784e-06	2.48029e-05	ASV75	collect	2018_07_17_2018_07_31	both	18b	7.44088e-05
1694	9.15333	-6.24609	1.30082	-4.80166	1.57356e-06	6.43728e-06	ASV76	collect	2018_07_17_2018_07_31	both	18b	1.93118e-05
1695	8.92274	-6.15989	1.02361	-6.01784	1.76759e-09	1.08466e-08	ASV77	collect	2018_07_17_2018_07_31	both	18b	3.25397e-08
1696	9.47928	-4.32204	1.48906	-2.90253	0.00370162	0.00876699	ASV78	collect	2018_07_17_2018_07_31	both	18b	0.026301
1697	10.1039	-4.99762	1.09564	-4.56136	5.08245e-06	1.96037e-05	ASV79	collect	2018_07_17_2018_07_31	both	18b	0.000117622
1698	10.7815	3.38963	2.53906	1.33499	0.181878	0.269819	ASV80	collect	2018_07_17_2018_07_31	both	18b	0.649628
1699	8.86613	-3.59398	0.987836	-3.63824	0.000274506	0.000788475	ASV81	collect	2018_07_17_2018_07_31	both	18b	0.00118271
1700	7.84196	-3.04342	2.56448	-1.18676	0.235323	0.337964	ASV82	collect	2018_07_17_2018_07_31	both	18b	1
1701	9.87632	1.58686	2.29798	0.690549	0.489849	0.585218	ASV83	collect	2018_07_17_2018_07_31	both	18b	1
1702	9.17241	-1.23304	2.21147	-0.557566	0.577141	0.655685	ASV84	collect	2018_07_17_2018_07_31	both	18b	0.904952
1703	9.96769	24.3071	2.54468	9.55211	1.27084e-21	2.14455e-20	ASV87	collect	2018_07_17_2018_07_31	both	18b	4.2891e-20
1704	9.10884	1.09249	2.57208	0.42475	0.671019	0.724798	ASV88	collect	2018_07_17_2018_07_31	both	18b	1
1705	7.13713	-3.35507	1.31641	-2.54866	0.0108139	0.0228105	ASV89	collect	2018_07_17_2018_07_31	both	18b	0.0684315
1706	6.99115	-4.46137	2.10322	-2.12121	0.0339044	0.0610278	ASV90	collect	2018_07_17_2018_07_31	both	18b	0.183084
1707	7.05657	-2.11454	3.09763	-0.682631	0.49484	0.585995	ASV91	collect	2018_07_17_2018_07_31	both	18b	1
1708	8.54065	-3.34576	1.15556	-2.89534	0.00378743	0.00881557	ASV92	collect	2018_07_17_2018_07_31	both	18b	0.0146903
1709	8.72703	-1.7614	2.01901	-0.872406	0.382987	0.483208	ASV93	collect	2018_07_17_2018_07_31	both	18b	1
1710	7.11881	-9.52119	1.75531	-5.42422	5.8208e-08	2.9104e-07	ASV94	collect	2018_07_17_2018_07_31	both	18b	4.3656e-07
1711	6.41537	-3.21822	3.03191	-1.06145	0.288486	0.389456	ASV95	collect	2018_07_17_2018_07_31	both	18b	0.977612
1712	6.48807	-2.42326	3.32399	-0.729022	0.465988	0.561682	ASV96	collect	2018_07_17_2018_07_31	both	18b	1
1713	6.11346	-2.34955	1.4077	-1.66907	0.0951037	0.15592	ASV98	collect	2018_07_17_2018_07_31	both	18b	0.46776
1714	6.09757	-4.31301	1.10655	-3.89773	9.71005e-05	0.000291302	ASV99	collect	2018_07_17_2018_07_31	both	18b	0.000873905
1715	6.24356	-6.68778	2.60623	-2.56608	0.0102856	0.0220406	ASV101	collect	2018_07_17_2018_07_31	both	18b	0.0330609
1716	6.19501	-1.73148	1.0584	-1.63594	0.101852	0.161765	ASV106	collect	2018_07_17_2018_07_31	both	18b	0.242648
1717	5.61553	-4.72749	2.28658	-2.06749	0.0386878	0.0669597	ASV107	collect	2018_07_17_2018_07_31	both	18b	0.200879
1718	6.37713	1.00198	2.44326	0.410101	0.681732	0.730427	ASV108	collect	2018_07_17_2018_07_31	both	18b	1
1719	5.10039	-2.18763	1.17589	-1.8604	0.0628287	0.106692	ASV109	collect	2018_07_17_2018_07_31	both	18b	0.309379
1720	5.01657	-1.89865	2.26794	-0.837169	0.402498	0.498506	ASV110	collect	2018_07_17_2018_07_31	both	18b	1
1721	5.26426	-4.33138	1.52408	-2.84197	0.00448361	0.0100881	ASV111	collect	2018_07_17_2018_07_31	both	18b	0.0151322
1722	7.73704	7.68454	2.3162	3.31773	0.000907508	0.00235603	ASV112	collect	2018_07_17_2018_07_31	both	18b	0.00706809
1723	4.92833	-2.94193	1.19739	-2.45695	0.0140123	0.0282336	ASV113	collect	2018_07_17_2018_07_31	both	18b	0.0847009
1724	4.5576	-3.7838	1.69327	-2.2346	0.0254433	0.0464169	ASV115	collect	2018_07_17_2018_07_31	both	18b	0.139251
1725	4.07504	-2.22963	2.64284	-0.843648	0.398866	0.498506	ASV118	collect	2018_07_17_2018_07_31	both	18b	0.890917
1726	3.94047	-2.74133	1.1329	-2.41975	0.0155311	0.0299529	ASV120	collect	2018_07_17_2018_07_31	both	18b	0.0898588
1727	3.72255	-3.04573	2.67729	-1.13762	0.25528	0.358987	ASV125	collect	2018_07_17_2018_07_31	both	18b	0.961454
1728	3.30169	-2.02333	2.60432	-0.776913	0.43721	0.531742	ASV126	collect	2018_07_17_2018_07_31	both	18b	1
1729	3.5418	-8.36534	3.41732	-2.44792	0.0143683	0.0285253	ASV127	collect	2018_07_17_2018_07_31	both	18b	0.0570506
1730	3.25957	-1.37802	1.41591	-0.973245	0.330432	0.43309	ASV129	collect	2018_07_17_2018_07_31	both	18b	0.980692
1731	2.97686	-4.11408	1.39246	-2.95454	0.00313133	0.007686	ASV131	collect	2018_07_17_2018_07_31	both	18b	0.023058
1732	2.77654	-3.84964	2.32222	-1.65774	0.097369	0.156486	ASV134	collect	2018_07_17_2018_07_31	both	18b	0.469458
1733	2.66474	-4.43959	2.10493	-2.10914	0.0349323	0.0620508	ASV137	collect	2018_07_17_2018_07_31	both	18b	0.124102
1734	3.14685	-38.4845	2.62055	-14.6857	7.96493e-49	2.68816e-47	ASV141	collect	2018_07_17_2018_07_31	both	18b	1.6129e-46
1735	2.54123	-0.101651	2.48909	-0.0408385	0.967425	0.967425	ASV142	collect	2018_07_17_2018_07_31	both	18b	1
1736	2.39874	-2.27751	2.84074	-0.801732	0.422708	0.518778	ASV145	collect	2018_07_17_2018_07_31	both	18b	1
1737	2.12481	-1.20012	3.33414	-0.359948	0.718886	0.76417	ASV148	collect	2018_07_17_2018_07_31	both	18b	1
1738	1.82279	-0.520539	2.54486	-0.204546	0.837927	0.856971	ASV158	collect	2018_07_17_2018_07_31	both	18b	1
1739	1.7295	-3.01225	2.10962	-1.42786	0.153331	0.235224	ASV161	collect	2018_07_17_2018_07_31	both	18b	0.705672
1740	1.72731	-2.26567	2.5116	-0.902083	0.367013	0.471873	ASV164	collect	2018_07_17_2018_07_31	both	18b	0.705464
1741	1.66118	-53.9053	3.33815	-16.1482	1.16843e-58	5.25796e-57	ASV165	collect	2018_07_17_2018_07_31	both	18b	3.15477e-56
1742	1.71177	-1.08251	2.27496	-0.475837	0.63419	0.696063	ASV166	collect	2018_07_17_2018_07_31	both	18b	1
1743	1.48739	-2.21261	2.21731	-0.99788	0.318338	0.421329	ASV172	collect	2018_07_17_2018_07_31	both	18b	0.968545
1744	1.46423	-2.59243	2.72183	-0.952456	0.340866	0.44247	ASV177	collect	2018_07_17_2018_07_31	both	18b	0.88494
1745	1.48109	-2.00806	1.48766	-1.34981	0.177077	0.265615	ASV180	collect	2018_07_17_2018_07_31	both	18b	0.796846
1746	1.2105	-0.835437	3.18247	-0.262512	0.792927	0.823424	ASV184	collect	2018_07_17_2018_07_31	both	18b	0.988109
1747	1.24093	-2.95162	2.80813	-1.0511	0.293212	0.391917	ASV185	collect	2018_07_17_2018_07_31	both	18b	1
1748	1.22113	-1.21371	2.85831	-0.424626	0.671109	0.724798	ASV194	collect	2018_07_17_2018_07_31	both	18b	1
1749	1.16811	-0.966621	3.52631	-0.274116	0.783995	0.82046	ASV200	collect	2018_07_17_2018_07_31	both	18b	1
1750	1.01377	-1.62109	2.63299	-0.615684	0.538103	0.631686	ASV204	collect	2018_07_17_2018_07_31	both	18b	1
1751	0.862655	-1.75214	3.14938	-0.556346	0.577974	0.655685	ASV218	collect	2018_07_17_2018_07_31	both	18b	1
1752	0.882643	-1.20889	2.38739	-0.506367	0.612599	0.683982	ASV219	collect	2018_07_17_2018_07_31	both	18b	1
1753	1.16654	0.658702	2.85106	0.231037	0.817286	0.842241	ASV222	collect	2018_07_17_2018_07_31	both	18b	1
1754	0.67508	7.25718	3.4868	2.08133	0.0374039	0.0655782	ASV263	collect	2018_07_17_2018_07_31	both	18b	0.0983674
1755	2196.86	-0.197623	0.132473	-1.49179	0.135754	0.264843	ASV1	collect	2018_07_17_2018_07_24	both	18b	0.397265
1756	2110.96	-0.172127	0.30523	-0.563927	0.572804	0.765629	ASV2	collect	2018_07_17_2018_07_24	both	18b	0.984425
1757	555.392	-1.14197	0.384049	-2.9735	0.00294425	0.0107425	ASV3	collect	2018_07_17_2018_07_24	both	18b	0.0161138
1758	462.181	-3.06579	0.484977	-6.32153	2.5899e-10	3.88486e-09	ASV4	collect	2018_07_17_2018_07_24	both	18b	5.82728e-09
1759	587.185	-0.694976	0.408934	-1.69948	0.0892284	0.191204	ASV5	collect	2018_07_17_2018_07_24	both	18b	0.382407
1760	351.125	-1.47869	0.327562	-4.51423	6.35483e-06	4.28951e-05	ASV6	collect	2018_07_17_2018_07_24	both	18b	6.43426e-05
1761	340.932	-0.559834	0.215913	-2.59286	0.00951803	0.0298822	ASV7	collect	2018_07_17_2018_07_24	both	18b	0.102124
1762	314.627	-1.38113	0.314806	-4.38724	1.14798e-05	7.04443e-05	ASV8	collect	2018_07_17_2018_07_24	both	18b	8.45332e-05
1763	274.288	-5.75612	0.566338	-10.1637	2.87793e-24	7.7704e-23	ASV9	collect	2018_07_17_2018_07_24	both	18b	1.16556e-22
1764	272.723	-1.00244	0.262562	-3.81794	0.000134572	0.000648831	ASV10	collect	2018_07_17_2018_07_24	both	18b	0.000778597
1765	296.016	-0.69956	0.581007	-1.20405	0.228571	0.390596	ASV11	collect	2018_07_17_2018_07_24	both	18b	0.585894
1766	128.111	-1.18873	0.551031	-2.15729	0.0309829	0.0871394	ASV12	collect	2018_07_17_2018_07_24	both	18b	0.14861
1767	119.265	-3.40202	0.507941	-6.69767	2.11767e-11	4.08409e-10	ASV13	collect	2018_07_17_2018_07_24	both	18b	6.12613e-10
1768	103.905	-2.80957	0.521189	-5.39068	7.019e-08	7.89637e-07	ASV14	collect	2018_07_17_2018_07_24	both	18b	9.47565e-07
1769	136.305	0.685527	0.80426	0.85237	0.394009	0.618502	ASV15	collect	2018_07_17_2018_07_24	both	18b	0.742203
1770	111.857	-0.918035	0.539093	-1.70293	0.088582	0.191204	ASV16	collect	2018_07_17_2018_07_24	both	18b	0.957138
1771	95.63	-3.09709	0.680192	-4.55326	5.28221e-06	3.75315e-05	ASV17	collect	2018_07_17_2018_07_24	both	18b	5.62972e-05
1772	93.6081	-6.48146	1.08923	-5.95049	2.67342e-09	3.28102e-08	ASV18	collect	2018_07_17_2018_07_24	both	18b	4.92153e-08
1773	102.517	-0.898692	0.460715	-1.95065	0.051099	0.132661	ASV19	collect	2018_07_17_2018_07_24	both	18b	0.76962
1774	95.3189	-1.68589	0.36792	-4.58222	4.60061e-06	3.45046e-05	ASV20	collect	2018_07_17_2018_07_24	both	18b	5.17569e-05
1775	95.315	-1.35713	0.652942	-2.07848	0.0376648	0.101695	ASV21	collect	2018_07_17_2018_07_24	both	18b	0.61017
1776	78.1744	-2.1648	0.451452	-4.79521	1.62507e-06	1.46257e-05	ASV22	collect	2018_07_17_2018_07_24	both	18b	1.75508e-05
1777	70.3594	-0.949892	0.515347	-1.84321	0.0652985	0.163246	ASV23	collect	2018_07_17_2018_07_24	both	18b	0.163246
1778	78.3433	-0.812599	0.549515	-1.47876	0.139205	0.264843	ASV24	collect	2018_07_17_2018_07_24	both	18b	0.903798
1779	61.8309	-9.88066	1.53592	-6.43305	1.25072e-10	2.11059e-09	ASV25	collect	2018_07_17_2018_07_24	both	18b	2.53271e-09
1780	75.4019	-0.793653	1.09685	-0.723576	0.469326	0.696253	ASV26	collect	2018_07_17_2018_07_24	both	18b	0.835504
1781	57.5234	-2.30288	0.601125	-3.83095	0.000127651	0.000638254	ASV27	collect	2018_07_17_2018_07_24	both	18b	0.000957381
1782	59.1981	-2.03248	0.419292	-4.8474	1.25092e-06	1.20624e-05	ASV28	collect	2018_07_17_2018_07_24	both	18b	1.80936e-05
1783	66.3126	0.300091	0.495934	0.605102	0.545111	0.750918	ASV29	collect	2018_07_17_2018_07_24	both	18b	0.901102
1784	72.0737	-1.3189	0.756619	-1.74315	0.0813073	0.182007	ASV30	collect	2018_07_17_2018_07_24	both	18b	0.658912
1785	48.5999	-1.11365	0.919098	-1.21168	0.225636	0.390523	ASV31	collect	2018_07_17_2018_07_24	both	18b	0.468628
1786	46.3158	-2.85148	0.475544	-5.99624	2.01938e-09	2.72616e-08	ASV32	collect	2018_07_17_2018_07_24	both	18b	4.08924e-08
1787	44.9814	-1.64718	0.378965	-4.34651	1.38322e-05	8.11892e-05	ASV33	collect	2018_07_17_2018_07_24	both	18b	9.74271e-05
1788	40.0834	-2.5533	0.543015	-4.70207	2.57533e-06	2.04511e-05	ASV34	collect	2018_07_17_2018_07_24	both	18b	3.06767e-05
1789	39.3949	-2.53271	0.618118	-4.09745	4.17725e-05	0.000225572	ASV35	collect	2018_07_17_2018_07_24	both	18b	0.000338357
1790	37.0999	-4.76354	1.08023	-4.40974	1.03493e-05	6.6531e-05	ASV36	collect	2018_07_17_2018_07_24	both	18b	9.97965e-05
1791	39.6361	-9.44249	4.01095	-2.35418	0.0185639	0.0544809	ASV37	collect	2018_07_17_2018_07_24	both	18b	0.065377
1792	37.7534	-2.04946	0.478234	-4.28548	1.82346e-05	0.00010257	ASV38	collect	2018_07_17_2018_07_24	both	18b	0.000123084
1793	36.1151	-2.32814	0.755536	-3.08144	0.00206	0.00842177	ASV39	collect	2018_07_17_2018_07_24	both	18b	0.0101061
1794	44.979	-0.126015	1.34034	-0.0940168	0.925096	0.968124	ASV40	collect	2018_07_17_2018_07_24	both	18b	1
1795	37.6375	2.66111	1.47012	1.81013	0.0702763	0.166444	ASV41	collect	2018_07_17_2018_07_24	both	18b	0.296573
1796	25.6138	-2.54232	1.42237	-1.78738	0.0738755	0.169037	ASV42	collect	2018_07_17_2018_07_24	both	18b	0.253556
1797	26.8654	0.960054	1.69401	0.566735	0.570894	0.765629	ASV43	collect	2018_07_17_2018_07_24	both	18b	0.856604
1798	24.6804	-44.2498	1.60729	-27.5306	7.55534e-167	1.01997e-164	ASV44	collect	2018_07_17_2018_07_24	both	18b	3.05991e-164
1799	36.1456	-0.497307	1.33465	-0.372611	0.709438	0.855126	ASV45	collect	2018_07_17_2018_07_24	both	18b	0.855126
1800	20.5762	-3.15425	1.32869	-2.37395	0.017599	0.0539969	ASV46	collect	2018_07_17_2018_07_24	both	18b	0.0809953
1801	19.4722	-1.7081	1.37246	-1.24455	0.213296	0.378881	ASV47	collect	2018_07_17_2018_07_24	both	18b	0.568322
1802	29.4969	-2.45241	1.667	-1.47115	0.14125	0.264843	ASV48	collect	2018_07_17_2018_07_24	both	18b	0.918909
1803	17.7388	-2.58211	0.947719	-2.72455	0.00643884	0.021201	ASV49	collect	2018_07_17_2018_07_24	both	18b	0.0318016
1804	16.3078	-3.15235	1.02591	-3.07274	0.00212104	0.00842177	ASV50	collect	2018_07_17_2018_07_24	both	18b	0.0126327
1805	16.7965	-2.5887	1.5814	-1.63697	0.101637	0.207894	ASV51	collect	2018_07_17_2018_07_24	both	18b	0.249473
1806	17.2723	-1.43706	1.64181	-0.875287	0.381418	0.605781	ASV52	collect	2018_07_17_2018_07_24	both	18b	0.746459
1807	17.8464	-2.18308	1.43462	-1.52171	0.128083	0.258077	ASV53	collect	2018_07_17_2018_07_24	both	18b	0.309693
1808	15.4307	-1.60459	0.583745	-2.74879	0.00598158	0.0201878	ASV54	collect	2018_07_17_2018_07_24	both	18b	0.0242254
1809	14.4295	-2.1648	1.20289	-1.79966	0.0719139	0.167386	ASV55	collect	2018_07_17_2018_07_24	both	18b	0.200863
1810	18.5433	-2.05931	1.7986	-1.14495	0.25223	0.420384	ASV56	collect	2018_07_17_2018_07_24	both	18b	0.504461
1811	15.4101	-1.65445	0.828553	-1.99679	0.0458476	0.121361	ASV58	collect	2018_07_17_2018_07_24	both	18b	0.121361
1812	13.7834	-3.806	1.65182	-2.30412	0.0212157	0.0609387	ASV59	collect	2018_07_17_2018_07_24	both	18b	0.0914081
1813	14.8659	-6.19084	1.22548	-5.05175	4.37787e-07	4.54625e-06	ASV60	collect	2018_07_17_2018_07_24	both	18b	2.72775e-05
1814	11.9726	-3.14968	1.81242	-1.73783	0.0822403	0.182007	ASV61	collect	2018_07_17_2018_07_24	both	18b	0.273011
1815	12.3118	-1.23994	1.87796	-0.660259	0.509088	0.738999	ASV62	collect	2018_07_17_2018_07_24	both	18b	0.886798
1816	19.932	-0.503017	1.89975	-0.26478	0.791179	0.916463	ASV63	collect	2018_07_17_2018_07_24	both	18b	1
1817	11.6996	-2.85939	1.56198	-1.83062	0.0671569	0.16484	ASV64	collect	2018_07_17_2018_07_24	both	18b	0.238442
1818	11.9624	-2.94164	0.977256	-3.0101	0.0026116	0.0097935	ASV65	collect	2018_07_17_2018_07_24	both	18b	0.0146903
1819	11.9316	-2.67076	1.12919	-2.36521	0.0180201	0.0540602	ASV66	collect	2018_07_17_2018_07_24	both	18b	0.0810903
1820	11.9036	-54.6607	2.45893	-22.2295	1.78165e-109	1.20261e-107	ASV67	collect	2018_07_17_2018_07_24	both	18b	3.60784e-107
1821	11.6716	-0.502101	0.909376	-0.552138	0.580854	0.767248	ASV68	collect	2018_07_17_2018_07_24	both	18b	0.767248
1822	11.8118	-1.97679	1.17172	-1.68708	0.0915882	0.193194	ASV69	collect	2018_07_17_2018_07_24	both	18b	0.289791
1823	11.379	-5.84736	1.24274	-4.70522	2.53588e-06	2.04511e-05	ASV70	collect	2018_07_17_2018_07_24	both	18b	2.45414e-05
1824	11.8642	-0.967393	1.53649	-0.629613	0.528948	0.743833	ASV71	collect	2018_07_17_2018_07_24	both	18b	1
1825	14.6109	-5.4694	1.58574	-3.44913	0.000562403	0.00253081	ASV72	collect	2018_07_17_2018_07_24	both	18b	0.00379622
1826	11.626	6.74233	2.09934	3.21165	0.00131977	0.00556776	ASV73	collect	2018_07_17_2018_07_24	both	18b	0.012798
1827	10.6588	-4.45534	1.60383	-2.77793	0.00547069	0.018937	ASV74	collect	2018_07_17_2018_07_24	both	18b	0.0284055
1828	9.58179	-2.90578	0.993781	-2.92397	0.003456	0.0122779	ASV75	collect	2018_07_17_2018_07_24	both	18b	0.0184168
1829	9.15333	-2.42764	1.33925	-1.81269	0.0698799	0.166444	ASV76	collect	2018_07_17_2018_07_24	both	18b	0.166444
1830	8.92274	-1.99911	1.06436	-1.87823	0.0603497	0.153721	ASV77	collect	2018_07_17_2018_07_24	both	18b	0.153721
1831	9.47928	-2.52108	1.52024	-1.65834	0.0972481	0.201977	ASV78	collect	2018_07_17_2018_07_24	both	18b	0.302965
1832	10.1039	-3.91002	1.11894	-3.49439	0.000475139	0.00221186	ASV79	collect	2018_07_17_2018_07_24	both	18b	0.00663557
1833	10.7815	2.89436	2.58612	1.11919	0.263059	0.433086	ASV80	collect	2018_07_17_2018_07_24	both	18b	0.649628
1834	8.86613	-3.2536	1.00764	-3.22892	0.00124261	0.00541134	ASV81	collect	2018_07_17_2018_07_24	both	18b	0.00649361
1835	7.84196	-0.578484	2.61989	-0.220805	0.825245	0.936202	ASV82	collect	2018_07_17_2018_07_24	both	18b	1
1836	9.87632	-0.928424	2.33701	-0.39727	0.691168	0.84955	ASV83	collect	2018_07_17_2018_07_24	both	18b	1
1837	9.17241	-1.3361	2.25224	-0.593232	0.553026	0.754126	ASV84	collect	2018_07_17_2018_07_24	both	18b	0.904952
1838	9.96769	-10.2295	2.57996	-3.96499	7.34004e-05	0.000381117	ASV87	collect	2018_07_17_2018_07_24	both	18b	0.000571676
1839	9.10884	-0.423948	2.61787	-0.161944	0.87135	0.961606	ASV88	collect	2018_07_17_2018_07_24	both	18b	1
1840	7.13713	-1.93296	1.3499	-1.43193	0.152164	0.279931	ASV89	collect	2018_07_17_2018_07_24	both	18b	0.419897
1841	6.99115	-1.77024	2.15315	-0.822165	0.410983	0.637732	ASV90	collect	2018_07_17_2018_07_24	both	18b	0.765279
1842	7.05657	-1.0074	3.15811	-0.318988	0.749735	0.895702	ASV91	collect	2018_07_17_2018_07_24	both	18b	1
1843	8.54065	-3.54268	1.1768	-3.01043	0.0026088	0.0097935	ASV92	collect	2018_07_17_2018_07_24	both	18b	0.0146903
1844	8.72703	-0.536762	2.05835	-0.260773	0.794268	0.916463	ASV93	collect	2018_07_17_2018_07_24	both	18b	1
1845	7.11881	-2.69501	1.80139	-1.49607	0.134635	0.264843	ASV94	collect	2018_07_17_2018_07_24	both	18b	0.264843
1846	6.41537	-1.91543	3.09254	-0.619371	0.535672	0.745523	ASV95	collect	2018_07_17_2018_07_24	both	18b	0.977612
1847	6.48807	-2.58568	3.38567	-0.763714	0.445038	0.675057	ASV96	collect	2018_07_17_2018_07_24	both	18b	1
1848	6.11346	-0.936935	1.44197	-0.649761	0.515847	0.740844	ASV98	collect	2018_07_17_2018_07_24	both	18b	0.889013
1849	6.09757	0.131847	1.15883	0.113776	0.909415	0.961606	ASV99	collect	2018_07_17_2018_07_24	both	18b	0.961606
1850	6.24356	-0.665334	2.66206	-0.249932	0.80264	0.918274	ASV101	collect	2018_07_17_2018_07_24	both	18b	0.918274
1851	6.19501	-1.58672	1.07784	-1.47213	0.140985	0.264843	ASV106	collect	2018_07_17_2018_07_24	both	18b	0.317812
1852	5.61553	-3.12551	2.33315	-1.33961	0.180372	0.324669	ASV107	collect	2018_07_17_2018_07_24	both	18b	0.487003
1853	6.37713	-0.298429	2.48929	-0.119885	0.904574	0.961606	ASV108	collect	2018_07_17_2018_07_24	both	18b	1
1854	5.10039	-0.86085	1.20776	-0.712763	0.475992	0.698467	ASV109	collect	2018_07_17_2018_07_24	both	18b	0.733535
1855	5.01657	-0.610301	2.3144	-0.263697	0.792013	0.916463	ASV110	collect	2018_07_17_2018_07_24	both	18b	1
1856	5.26426	-4.20786	1.55228	-2.71076	0.00671299	0.0215775	ASV111	collect	2018_07_17_2018_07_24	both	18b	0.025893
1857	7.73704	-1.73743	2.35208	-0.738677	0.460103	0.690155	ASV112	collect	2018_07_17_2018_07_24	both	18b	0.690155
1858	4.92833	-1.49785	1.23046	-1.21731	0.223487	0.390523	ASV113	collect	2018_07_17_2018_07_24	both	18b	0.585785
1859	4.5576	-0.765899	1.73989	-0.4402	0.659792	0.840302	ASV115	collect	2018_07_17_2018_07_24	both	18b	1
1860	4.07504	-2.41496	2.6914	-0.897287	0.369566	0.593945	ASV118	collect	2018_07_17_2018_07_24	both	18b	0.890917
1861	3.94047	-1.66245	1.16461	-1.42747	0.153444	0.279931	ASV120	collect	2018_07_17_2018_07_24	both	18b	0.419897
1862	3.72255	0.341422	2.73999	0.124607	0.900835	0.961606	ASV125	collect	2018_07_17_2018_07_24	both	18b	1
1863	3.30169	-1.69559	2.6542	-0.638832	0.522932	0.743114	ASV126	collect	2018_07_17_2018_07_24	both	18b	1
1864	3.5418	-7.24303	3.48238	-2.0799	0.0375344	0.101695	ASV127	collect	2018_07_17_2018_07_24	both	18b	0.152543
1865	3.25957	-0.78817	1.44592	-0.5451	0.585685	0.767248	ASV129	collect	2018_07_17_2018_07_24	both	18b	0.980692
1866	2.97686	-1.35769	1.43788	-0.944231	0.345052	0.561229	ASV131	collect	2018_07_17_2018_07_24	both	18b	0.673474
1867	2.77654	-0.446632	2.38191	-0.18751	0.851261	0.949754	ASV134	collect	2018_07_17_2018_07_24	both	18b	1
1868	2.66474	0	2.17335	0	1	1	ASV137	collect	2018_07_17_2018_07_24	both	18b	1
1869	3.14685	-31.8079	2.67703	-11.8818	1.47227e-32	4.96892e-31	ASV141	collect	2018_07_17_2018_07_24	both	18b	1.49068e-30
1870	2.54123	-2.93628	2.52354	-1.16355	0.244605	0.412771	ASV142	collect	2018_07_17_2018_07_24	both	18b	0.997763
1871	2.39874	-1.5561	2.89618	-0.537293	0.591065	0.767248	ASV145	collect	2018_07_17_2018_07_24	both	18b	1
1872	2.12481	-0.719706	3.39816	-0.211793	0.832269	0.936302	ASV148	collect	2018_07_17_2018_07_24	both	18b	1
1873	1.82279	-0.287483	2.59374	-0.110837	0.911745	0.961606	ASV158	collect	2018_07_17_2018_07_24	both	18b	1
1874	1.7295	-0.855506	2.16126	-0.395836	0.692226	0.84955	ASV161	collect	2018_07_17_2018_07_24	both	18b	1
1875	1.72731	-0.154619	2.56066	-0.0603823	0.951851	0.980915	ASV164	collect	2018_07_17_2018_07_24	both	18b	0.980915
1876	1.66118	-42.4483	3.40858	-12.4534	1.34096e-35	6.03432e-34	ASV165	collect	2018_07_17_2018_07_24	both	18b	1.8103e-33
1877	1.71177	-0.0742838	2.32129	-0.0320011	0.974471	0.996618	ASV166	collect	2018_07_17_2018_07_24	both	18b	1
1878	1.48739	-1.0976	2.26365	-0.484881	0.627761	0.807121	ASV172	collect	2018_07_17_2018_07_24	both	18b	0.968545
1879	1.46423	1.18394	2.79033	0.424301	0.671347	0.847026	ASV177	collect	2018_07_17_2018_07_24	both	18b	1
1880	1.48109	-0.615965	1.5243	-0.404097	0.686141	0.84955	ASV180	collect	2018_07_17_2018_07_24	both	18b	1
1881	1.2105	-2.54002	3.2362	-0.784877	0.432526	0.663534	ASV184	collect	2018_07_17_2018_07_24	both	18b	0.988109
1882	1.24093	-0.0454003	2.87411	-0.0157963	0.987397	0.99716	ASV185	collect	2018_07_17_2018_07_24	both	18b	1
1883	1.22113	0.237859	2.91665	0.0815521	0.935003	0.970965	ASV194	collect	2018_07_17_2018_07_24	both	18b	1
1884	1.16811	0.4811	3.59776	0.133722	0.893622	0.961606	ASV200	collect	2018_07_17_2018_07_24	both	18b	1
1885	1.01377	-0.79932	2.68583	-0.297607	0.766003	0.907109	ASV204	collect	2018_07_17_2018_07_24	both	18b	1
1886	0.862655	-0.380025	3.21434	-0.118228	0.905887	0.961606	ASV218	collect	2018_07_17_2018_07_24	both	18b	1
1887	0.882643	-0.0312306	2.4367	-0.0128168	0.989774	0.99716	ASV219	collect	2018_07_17_2018_07_24	both	18b	1
1888	1.16654	1.10824	2.90628	0.381326	0.702961	0.854953	ASV222	collect	2018_07_17_2018_07_24	both	18b	1
1889	0.67508	31.5807	3.55276	8.88905	6.16308e-19	1.38669e-17	ASV263	collect	2018_07_17_2018_07_24	both	18b	8.32016e-17
1890	2196.86	0.279783	0.131359	2.12991	0.0331792	0.0533238	ASV1	collect	2018_07_10_2018_07_31	both	18b	0.159971
1891	2110.96	0.479286	0.302731	1.58321	0.113373	0.166363	ASV2	collect	2018_07_10_2018_07_31	both	18b	0.49133
1892	555.392	-2.49769	0.381017	-6.55531	5.55277e-11	1.92211e-10	ASV3	collect	2018_07_10_2018_07_31	both	18b	1.15327e-09
1893	462.181	-6.95923	0.500822	-13.8956	6.73487e-44	1.01023e-42	ASV4	collect	2018_07_10_2018_07_31	both	18b	6.06138e-42
1894	587.185	1.05015	0.405425	2.59024	0.00959096	0.0165997	ASV5	collect	2018_07_10_2018_07_31	both	18b	0.0995984
1895	351.125	-3.00502	0.325562	-9.23027	2.69956e-20	1.25669e-19	ASV6	collect	2018_07_10_2018_07_31	both	18b	7.54016e-19
1896	340.932	-0.244531	0.213782	-1.14383	0.252692	0.337757	ASV7	collect	2018_07_10_2018_07_31	both	18b	0.506635
1897	314.627	-3.19381	0.314003	-10.1713	2.66411e-24	1.49856e-23	ASV8	collect	2018_07_10_2018_07_31	both	18b	8.99137e-23
1898	274.288	-8.7025	0.584001	-14.9015	3.22218e-50	6.2142e-49	ASV9	collect	2018_07_10_2018_07_31	both	18b	3.72852e-48
1899	272.723	-3.15025	0.262824	-11.9862	4.19881e-33	4.04885e-32	ASV10	collect	2018_07_10_2018_07_31	both	18b	2.42931e-31
1900	296.016	-2.92298	0.590925	-4.94645	7.55809e-07	2.08233e-06	ASV11	collect	2018_07_10_2018_07_31	both	18b	6.247e-06
1901	128.111	-2.1804	0.546793	-3.98762	6.67392e-05	0.000166848	ASV12	collect	2018_07_10_2018_07_31	both	18b	0.000500544
1902	119.265	-5.84895	0.522362	-11.1971	4.21156e-29	3.15867e-28	ASV13	collect	2018_07_10_2018_07_31	both	18b	1.8952e-27
1903	103.905	-8.55342	0.578568	-14.7838	1.86441e-49	3.14619e-48	ASV14	collect	2018_07_10_2018_07_31	both	18b	1.88771e-47
1904	136.305	3.56959	0.802301	4.44919	8.61936e-06	2.23772e-05	ASV15	collect	2018_07_10_2018_07_31	both	18b	0.000106644
1905	111.857	0.0638137	0.534158	0.119466	0.904906	0.918514	ASV16	collect	2018_07_10_2018_07_31	both	18b	0.961515
1906	95.63	-4.14859	0.674986	-6.1462	7.93636e-10	2.67852e-09	ASV17	collect	2018_07_10_2018_07_31	both	18b	1.60711e-08
1907	93.6081	-16.2822	1.07829	-15.1001	1.6178e-51	3.64004e-50	ASV18	collect	2018_07_10_2018_07_31	both	18b	2.18403e-49
1908	102.517	-0.226607	0.456374	-0.496538	0.619515	0.685529	ASV19	collect	2018_07_10_2018_07_31	both	18b	0.822634
1909	95.3189	-3.4723	0.3732	-9.30414	1.35077e-20	6.51264e-20	ASV20	collect	2018_07_10_2018_07_31	both	18b	1.95379e-19
1910	95.315	-0.188599	0.64686	-0.291561	0.770622	0.794153	ASV21	collect	2018_07_10_2018_07_31	both	18b	0.893763
1911	78.1744	-6.31774	0.485582	-13.0106	1.06439e-38	1.3063e-37	ASV22	collect	2018_07_10_2018_07_31	both	18b	7.83781e-37
1912	70.3594	-8.40057	0.607253	-13.8337	1.59541e-43	2.15381e-42	ASV23	collect	2018_07_10_2018_07_31	both	18b	1.29229e-41
1913	78.3433	0.164506	0.544355	0.302204	0.762497	0.791824	ASV24	collect	2018_07_10_2018_07_31	both	18b	0.903798
1914	61.8309	-29.994	1.52589	-19.6567	5.06969e-86	3.42204e-84	ASV25	collect	2018_07_10_2018_07_31	both	18b	2.05323e-83
1915	75.4019	-3.55015	1.08484	-3.27251	0.00106595	0.00218036	ASV26	collect	2018_07_10_2018_07_31	both	18b	0.0130822
1916	57.5234	-6.34899	0.621807	-10.2105	1.77859e-24	1.09141e-23	ASV27	collect	2018_07_10_2018_07_31	both	18b	6.54843e-23
1917	59.1981	-4.57484	0.436508	-10.4805	1.06138e-25	6.82316e-25	ASV28	collect	2018_07_10_2018_07_31	both	18b	4.0939e-24
1918	66.3126	-1.82066	0.496058	-3.67027	0.000242298	0.000527585	ASV29	collect	2018_07_10_2018_07_31	both	18b	0.00158275
1919	72.0737	-0.569099	0.749801	-0.758999	0.447853	0.524211	ASV30	collect	2018_07_10_2018_07_31	both	18b	0.786316
1920	48.5999	-3.94829	0.908947	-4.34381	1.40033e-05	3.56688e-05	ASV31	collect	2018_07_10_2018_07_31	both	18b	0.000214013
1921	46.3158	-5.30043	0.494024	-10.7291	7.43234e-27	5.01683e-26	ASV32	collect	2018_07_10_2018_07_31	both	18b	3.0101e-25
1922	44.9814	-8.82027	0.515199	-17.1201	1.05068e-65	3.54605e-64	ASV33	collect	2018_07_10_2018_07_31	both	18b	2.12763e-63
1923	40.0834	-6.31163	0.587528	-10.7427	6.41561e-27	4.55846e-26	ASV34	collect	2018_07_10_2018_07_31	both	18b	2.73507e-25
1924	39.3949	-6.1868	0.636473	-9.72044	2.46702e-22	1.23351e-21	ASV35	collect	2018_07_10_2018_07_31	both	18b	7.40105e-21
1925	37.0999	-6.51184	1.0744	-6.06091	1.35355e-09	4.45682e-09	ASV36	collect	2018_07_10_2018_07_31	both	18b	2.67409e-08
1926	39.6361	-28.8446	3.98017	-7.24708	4.25837e-13	1.59689e-12	ASV37	collect	2018_07_10_2018_07_31	both	18b	9.58134e-12
1927	37.7534	-7.28164	0.566391	-12.8562	7.93775e-38	8.92997e-37	ASV38	collect	2018_07_10_2018_07_31	both	18b	5.35798e-36
1928	36.1151	-8.1689	0.817029	-9.99829	1.55047e-23	8.37252e-23	ASV39	collect	2018_07_10_2018_07_31	both	18b	5.02351e-22
1929	44.979	-0.16389	1.32934	-0.123287	0.90188	0.918514	ASV40	collect	2018_07_10_2018_07_31	both	18b	1
1930	37.6375	4.13947	1.45632	2.84242	0.00447718	0.00805892	ASV41	collect	2018_07_10_2018_07_31	both	18b	0.0241768
1931	25.6138	-4.40548	1.40769	-3.12958	0.00175057	0.00347539	ASV42	collect	2018_07_10_2018_07_31	both	18b	0.0208524
1932	26.8654	-6.31995	1.67213	-3.77957	0.000157096	0.000365656	ASV43	collect	2018_07_10_2018_07_31	both	18b	0.00219393
1933	24.6804	-29.5726	1.58957	-18.6042	2.97095e-77	1.33693e-75	ASV44	collect	2018_07_10_2018_07_31	both	18b	2.67385e-75
1934	36.1456	-0.579995	1.32642	-0.437264	0.66192	0.714873	ASV45	collect	2018_07_10_2018_07_31	both	18b	0.855126
1935	20.5762	-4.90356	1.31705	-3.72314	0.000196761	0.000450217	ASV46	collect	2018_07_10_2018_07_31	both	18b	0.0027013
1936	19.4722	-3.89294	1.36096	-2.86044	0.00423059	0.00771798	ASV47	collect	2018_07_10_2018_07_31	both	18b	0.0463079
1937	29.4969	0.682696	1.65182	0.4133	0.679387	0.727914	ASV48	collect	2018_07_10_2018_07_31	both	18b	0.918909
1938	17.7388	-4.46288	0.9417	-4.73917	2.14596e-06	5.68048e-06	ASV49	collect	2018_07_10_2018_07_31	both	18b	3.40829e-05
1939	16.3078	-6.9551	1.02623	-6.77731	1.22431e-11	4.46707e-11	ASV50	collect	2018_07_10_2018_07_31	both	18b	2.68024e-10
1940	16.7965	-24.236	1.5928	-15.216	2.76968e-52	7.47814e-51	ASV51	collect	2018_07_10_2018_07_31	both	18b	4.48688e-50
1941	17.2723	-2.95596	1.63155	-1.81175	0.0700241	0.107423	ASV52	collect	2018_07_10_2018_07_31	both	18b	0.46776
1942	17.8464	-8.27778	1.43541	-5.76682	8.07811e-09	2.37075e-08	ASV53	collect	2018_07_10_2018_07_31	both	18b	1.42245e-07
1943	15.4307	-6.57608	0.644463	-10.204	1.90341e-24	1.11722e-23	ASV54	collect	2018_07_10_2018_07_31	both	18b	6.7033e-23
1944	14.4295	-6.26051	1.19663	-5.23177	1.67897e-07	4.7221e-07	ASV55	collect	2018_07_10_2018_07_31	both	18b	2.83326e-06
1945	18.5433	2.01941	1.78637	1.13045	0.258285	0.341847	ASV56	collect	2018_07_10_2018_07_31	both	18b	0.504461
1946	15.4101	-5.57059	0.841154	-6.62255	3.53049e-11	1.25425e-10	ASV58	collect	2018_07_10_2018_07_31	both	18b	7.52552e-10
1947	13.7834	-9.87415	1.63855	-6.02614	1.67918e-09	5.39736e-09	ASV59	collect	2018_07_10_2018_07_31	both	18b	3.23842e-08
1948	14.8659	-1.94742	1.2168	-1.60045	0.1095	0.162445	ASV60	collect	2018_07_10_2018_07_31	both	18b	0.194934
1949	11.9726	-3.47939	1.8026	-1.9302	0.0535818	0.0831442	ASV61	collect	2018_07_10_2018_07_31	both	18b	0.254114
1950	12.3118	-3.77796	1.86133	-2.02971	0.0423858	0.0665359	ASV62	collect	2018_07_10_2018_07_31	both	18b	0.399215
1951	19.932	-1.51459	1.87935	-0.80591	0.420295	0.497718	ASV63	collect	2018_07_10_2018_07_31	both	18b	1
1952	11.6996	-5.91486	1.54423	-3.83029	0.000127992	0.000303138	ASV64	collect	2018_07_10_2018_07_31	both	18b	0.00181883
1953	11.9624	-5.56297	0.983844	-5.65432	1.56464e-08	4.49417e-08	ASV65	collect	2018_07_10_2018_07_31	both	18b	2.6965e-07
1954	11.9316	-4.39471	1.1237	-3.91091	9.19478e-05	0.00022569	ASV66	collect	2018_07_10_2018_07_31	both	18b	0.00135414
1955	11.9036	-30	2.44017	-12.2942	9.72862e-35	1.01028e-33	ASV67	collect	2018_07_10_2018_07_31	both	18b	2.02056e-33
1956	11.6716	-3.23214	0.905187	-3.57069	0.000356038	0.000739464	ASV68	collect	2018_07_10_2018_07_31	both	18b	0.00443678
1957	11.8118	-3.45582	1.15898	-2.98179	0.00286571	0.00560683	ASV69	collect	2018_07_10_2018_07_31	both	18b	0.033641
1958	11.379	-26.9242	1.2253	-21.9737	5.14474e-107	6.9454e-105	ASV70	collect	2018_07_10_2018_07_31	both	18b	4.16724e-104
1959	11.8642	-5.43946	1.4961	-3.63575	0.000277173	0.000584662	ASV71	collect	2018_07_10_2018_07_31	both	18b	0.00175399
1960	14.6109	-9.12095	1.56741	-5.81911	5.91605e-09	1.77481e-08	ASV72	collect	2018_07_10_2018_07_31	both	18b	6.94276e-08
1961	11.626	-6.0958	2.07578	-2.93663	0.00331799	0.00639898	ASV73	collect	2018_07_10_2018_07_31	both	18b	0.012798
1962	10.6588	-9.54241	1.59837	-5.97008	2.37144e-09	7.44522e-09	ASV74	collect	2018_07_10_2018_07_31	both	18b	4.46713e-08
1963	9.58179	-5.79178	0.993715	-5.82841	5.5959e-09	1.71692e-08	ASV75	collect	2018_07_10_2018_07_31	both	18b	1.03015e-07
1964	9.15333	-9.72946	1.33208	-7.30398	2.79373e-13	1.07758e-12	ASV76	collect	2018_07_10_2018_07_31	both	18b	6.46549e-12
1965	8.92274	-9.25081	1.05572	-8.76254	1.90895e-18	8.59029e-18	ASV77	collect	2018_07_10_2018_07_31	both	18b	5.15417e-17
1966	9.47928	-5.80402	1.51243	-3.83754	0.000124275	0.000299591	ASV78	collect	2018_07_10_2018_07_31	both	18b	0.00179754
1967	10.1039	-2.7105	1.09046	-2.48564	0.012932	0.0218227	ASV79	collect	2018_07_10_2018_07_31	both	18b	0.0436454
1968	10.7815	3.45246	2.56353	1.34676	0.178056	0.245064	ASV80	collect	2018_07_10_2018_07_31	both	18b	0.649628
1969	8.86613	-8.43393	1.02478	-8.22998	1.87251e-16	7.89965e-16	ASV81	collect	2018_07_10_2018_07_31	both	18b	4.73979e-15
1970	7.84196	-3.77469	2.59477	-1.45473	0.145744	0.204952	ASV82	collect	2018_07_10_2018_07_31	both	18b	1
1971	9.87632	1.18058	2.32014	0.508841	0.610864	0.681542	ASV83	collect	2018_07_10_2018_07_31	both	18b	1
1972	9.17241	8.21048	2.21862	3.70071	0.000214996	0.000483742	ASV84	collect	2018_07_10_2018_07_31	both	18b	0.00145123
1973	9.96769	29.9962	2.56679	11.6862	1.49883e-31	1.19025e-30	ASV87	collect	2018_07_10_2018_07_31	both	18b	3.57074e-30
1974	9.10884	0.922832	2.59699	0.355347	0.722329	0.761832	ASV88	collect	2018_07_10_2018_07_31	both	18b	1
1975	7.13713	-3.51935	1.33691	-2.63245	0.00847704	0.0150579	ASV89	collect	2018_07_10_2018_07_31	both	18b	0.0684315
1976	6.99115	-4.65461	2.12752	-2.18781	0.0286837	0.0472084	ASV90	collect	2018_07_10_2018_07_31	both	18b	0.183084
1977	7.05657	-3.1725	3.13309	-1.01258	0.311261	0.389076	ASV91	collect	2018_07_10_2018_07_31	both	18b	1
1978	8.54065	-4.30392	1.17668	-3.65767	0.000254517	0.000545394	ASV92	collect	2018_07_10_2018_07_31	both	18b	0.00163618
1979	8.72703	-3.03123	2.04892	-1.47942	0.139027	0.197565	ASV93	collect	2018_07_10_2018_07_31	both	18b	1
1980	7.11881	-20.8718	1.78025	-11.7241	9.5947e-32	8.63523e-31	ASV94	collect	2018_07_10_2018_07_31	both	18b	5.18114e-30
1981	6.41537	-3.36917	3.06634	-1.09876	0.271873	0.351105	ASV95	collect	2018_07_10_2018_07_31	both	18b	0.977612
1982	6.48807	-2.74085	3.36008	-0.815711	0.414665	0.495397	ASV96	collect	2018_07_10_2018_07_31	both	18b	1
1983	6.11346	-3.51305	1.43155	-2.45401	0.0141271	0.0235452	ASV98	collect	2018_07_10_2018_07_31	both	18b	0.141271
1984	6.09757	-5.38463	1.12421	-4.78971	1.6702e-06	4.50954e-06	ASV99	collect	2018_07_10_2018_07_31	both	18b	2.70572e-05
1985	6.24356	-26.3752	2.6421	-9.98268	1.81506e-23	9.42435e-23	ASV101	collect	2018_07_10_2018_07_31	both	18b	5.65461e-22
1986	6.19501	-3.99193	1.08623	-3.67503	0.000237826	0.000526335	ASV106	collect	2018_07_10_2018_07_31	both	18b	0.00315801
1987	5.61553	-4.88044	2.31276	-2.11023	0.0348388	0.0553322	ASV107	collect	2018_07_10_2018_07_31	both	18b	0.200879
1988	6.37713	1.13054	2.46661	0.458339	0.646709	0.704078	ASV108	collect	2018_07_10_2018_07_31	both	18b	1
1989	5.10039	-3.48761	1.20356	-2.89774	0.00375867	0.00710668	ASV109	collect	2018_07_10_2018_07_31	both	18b	0.0426401
1990	5.01657	-2.46176	2.29287	-1.07366	0.282976	0.357026	ASV110	collect	2018_07_10_2018_07_31	both	18b	1
1991	5.26426	-18.168	1.55093	-11.7143	1.07696e-31	9.08681e-31	ASV111	collect	2018_07_10_2018_07_31	both	18b	5.45209e-30
1992	7.73704	4.15536	2.34729	1.77028	0.0766812	0.116314	ASV112	collect	2018_07_10_2018_07_31	both	18b	0.174471
1993	4.92833	-3.04287	1.21627	-2.5018	0.0123564	0.0211154	ASV113	collect	2018_07_10_2018_07_31	both	18b	0.0847009
1994	4.5576	-4.46284	1.71661	-2.5998	0.0093277	0.0163538	ASV115	collect	2018_07_10_2018_07_31	both	18b	0.0981226
1995	4.07504	-2.56588	2.67375	-0.959656	0.337228	0.417668	ASV118	collect	2018_07_10_2018_07_31	both	18b	0.890917
1996	3.94047	-3.32731	1.15573	-2.87896	0.00398991	0.00737861	ASV120	collect	2018_07_10_2018_07_31	both	18b	0.0442716
1997	3.72255	-4.09341	2.70904	-1.51102	0.130784	0.188006	ASV125	collect	2018_07_10_2018_07_31	both	18b	0.961454
1998	3.30169	-2.34335	2.63476	-0.889396	0.37379	0.458743	ASV126	collect	2018_07_10_2018_07_31	both	18b	1
[truncated: 10,403 more rows]

## Sheet: S5-DON-FgBiomass
Table S5 - ANOVA model results for DON and Fusarium load, in 2017 and 2018.
Year	Fixed Effect	DON			Fusarium load
		D.F.	Test-Statistic	P-Value	D.F.	Test-Statistic	P-Value
2017	CO2	1, 10	18.8	0.001	1, 10	13.8	0.004
2018	CO2	1, 119	0.6	0.447	1, 119	0.1	0.733
	Days Post Infection	2, 119	20.5	<0.001	2, 119	78.2	<0.001
	CO2:DPI	2, 119	2.7	0.322	2, 119	1.8	0.397
